# Supplementary material for: Variation in species diversity and functional traits of sponge communities near human populations in Bocas del Toro, Panama
Source: PeerJ. 2015 Nov 5;3:e1385. doi: 10.7717/peerj.1385 (PMC4647605; doi:10.7717/peerj.1385)
Supplement: File S1 — Partitioned alignment used to create phylogeny on CIPRES—CIPRES˙input˙alignment.nex Output Phylogeny used in manuscript analysis—SpongePhlogeny.nex.con.tre Raw survey data—SurveyData.csv Chlorophyll and Microbial abundance for each observed sponge species—Sponge.traits.csv [file peerj-03-1385-s004.zip]

Archive with 4 entries (4 files):
- Supplemental_Data_files/CIPRES_input_alignment.nex
- Supplemental_Data_files/Sponge.traits.csv
- Supplemental_Data_files/SpongePhylogeny.nex.con.tre
- Supplemental_Data_files/SurveyData.csv
