# Supplementary material for: Variation in species diversity and functional traits of sponge communities near human populations in Bocas del Toro, Panama
Source: PeerJ. 2015 Nov 5;3:e1385. doi: 10.7717/peerj.1385 (PMC4647605; doi:10.7717/peerj.1385)
Supplement: File S1 — Partitioned alignment used to create phylogeny on CIPRES—CIPRES˙input˙alignment.nex Output Phylogeny used in manuscript analysis—SpongePhlogeny.nex.con.tre Raw survey data—SurveyData.csv Chlorophyll and Microbial abundance for each observed sponge species—Sponge.traits.csv [file peerj-03-1385-s004.zip › Supplemental_Data_files/CIPRES_input_alignment.nex]

#NEXUS


begin data;
	dimensions ntax=40 nchar=5596;
	format datatype=dna missing=? gap=-;
	matrix
	Agelas_conifera	--CCTGGTTGATCCTGCCAGTAGTCATATGCTTGTCTCAAAGACTAAGCCATGC-ATGTCTAAGTATAAACGCTTCTATACTGTGAAACTGCGAATGGCTCATTAAATCAGTTATAGTTTATTTGATGGTT-CCTTACTACTTGGATAACCGTAGTAATTCTAGAGCTAATACATGCAGAAAGTCCCGAC--TTC-----------TTGGAAGGGATGTATTTATTAGATCCAAAACCAGCGCGAG--TTTCCTTC-----GGGGGCTCGGTTGCATGGTGATTCATGATAACTGCTCGAATCGCATGGCCT--TGCGCCGGCGATGATCCATTCAAATTTCTGCCCTATCAACTTTCGATGGCAAGGTAGTGGCTTGCCATGG-TGACAACGGGTGACGGAGAATTAGGGTTCGATTCCGGAGAGGGAGCCTGAGAAACGGCTACCACATCCAAGGAAGGCAGCAGGCGCGCAAATTACCCAATCCCGACTCGGGGAGGTAGTGACAATAAATAACAATGCTGGGCTATC--GTAGTCTGGCAATTGGAATGAGTACAATCTAAACCCCTTAACGAGGAACAATTGGAGGGCAAGTCTGGTGCCAGCAGCCGCGGTAATTCCAGCTCCAATAGCGTATATTAAAGTTGTTGCAGTTAAAAAGCTCGTAGTTGGATTTCGGGG-------------------------------------------------------------------------------------CAGCCCGGCTGGTCCGTCGCGAGGCGAGT-ACTGGTCGGCCGCCC----TTCCTCTCGAAAGCCCCGACTGCTCTTCACTGCAGTGG-TCGGGGAGTTCGGGACGTTTACTTTGAAAAAATTAGAGTGTTCAAGGCAGGCCATC--GCCTGAATACATTAGCATGGAATAATGGAAGAGGACCTC---------------------------------GGTCCTATTTTGTTGGTTTC--TAGGGGCCGAAGTAATGATTAAGAGGGACAGTTGGGGGCATTCGTATTTAATTGTCAGAGGTGAAATTCTCGGATTTATGAAAGACGAACAACTGCGAAAGCAT-TTGCCAAGGATGTTTTCATTAATCAAGAACGAAAGTTAGGGGTTCGAAGACGATCAGATACCGTCGTAGTCCTAACCATAAACTATGCCGACTAGGGATCGGCGGGTGTTAGTGTTTGACTCCGTCGGCACCTTATGAGAAATCAA-AGTTTTTGGGTTCCGGGGGGAGTATGGTCGCAAGGCTGAAACTTAAAGGAATTGACGGAAGGGCACCACCAGGAGTGGAGCCTGCGGCTTAATTTGACTCAACACGGGGAAACTCACCAGGTCCAGACATAGTAAGGATTGACAGATTGAGAGCTCTTTCTTGATTCTATGGGTGGTGGTGCATGGCCGTTCTTAGTTCGTGGAGTGATTTGTCTGGTTAATTCCGTTAACGAACGAGACCTTAACCTGCTAACTAGTCACA-CCATTCC--CGAATGGTGGC-------------------------------------------------------------------CGACTTCTTAGAGGGACGACTGGCT----CCGAAGCCAGTGGAAGTTTGAGGCAATAACAGGTCTGTGATGCCCTTAGATGTTCTGGGCCGCACGCGCGCTACACTGACGAAGTCAACGAGC-ATGTCCTTCGCCGGTAGGTGCGGGGAATCTTGTGAAACTTCGTCGTGCTGGGGATAGATCATTGCAATTCTTGATCTTAAACGAGGAATTCCTAGTAAGCGCGAGTCAGCAGCTCGCGTTGATTACGTCCCTGCCCTTTGTACACACCGCCCGTCGCTACTACCGATTGAATGGTTTAGTGAGATCTTCGGATTGGAACC-GCCGCGGTCGGCAACGGCCAGGT--GGATTT-CGAGAAGTTGATCAAACTTGATCATTTAGAGGAAGTAAAAGTCGTAACAAGGTTTCTGTAGGTGAACCTG------------------------------------------------CGGCGAGCGAAGGTGGAA-------AAGCTCGAGCCTGAAATCTCTGGCAGCCGATGCC---------AGCGAATTGTGGCCGGGAGAGG--CAGCTAG------GCCCTGACTAGCGCTGTCGAAGTTGACCTGGAAAGGCACGTCAGAGAGGGTGACAGCCCCGTGTGTGACACCGCCGGGCAGGGCCATCACTGTCT-------TCAGAGAGTCGGGTTGTTTGGGAATGCAGCCCAAAGTGGGTGGTAAACTCCATCTAAAGCTAAATATGGGCACGAGACCGATAGCGAACAAGTACCGTGAGGGAAAGGTGAAAAGTACTTTGAAAAGAGAGTCAAAAAGACCGCGAAACCGTTAGGAGGGAAGCGAATGCAGCCAAAGTGGTT------CTCATTCAGGCTCAGGAGTTGTTGGCATGCAGTGCTGGGATGTCAGACGCCGTAGGGTGCTGCAACTCGGATACAGCTGTCGACTGCTT-TGCATTCCTGGTGAGAACCGGCCAACGGCAGTTACTCCTGGCTCATGAGG----GTTGGTGGGAAGGTAGCTTCTTGGT---TTACCGAGAAGAACTTATAGCCACCAGCCTGGCAGTCTGGGAGTGACTGAGGAGTGCTGTG-ACTTTTCACACCGGCAGTACAGGCTCC-------CTAGGGGCCGGGTCCCTTCTGTCTGTGTGGGCAACGCCACAG-GGACTGCGTG-CAGTGTCT------------------------------------------------GCGGACG-GA-TGTGTGCTCAGGTGGGAGGTCGGCCACGTCTTGTGCTGTAGTCGTTGGTACCTGGATGGCTTCATTCGACCCGTCTTGAAACACGGACCAAGGAGTGCAACATGCATGCGAGTCTTGGGG-------------------------T----------------GGAAAACCCATCGGCGCAATGAAAGTGAAGGTAGATGTT-GGTCT-ACTTAGGCAAGAGCCTCTGT------CGAGGCACATTGTCGACCGATCCCAGGC-------TACGCTGTAGTGGGATTTGAGTGAGAGCGTGCCTGTTGCGACCCGAAAGATGGTGAACTATGCCTGAATAGGGCGAAGCCAGAGGAAACTCTGGTGGAAGCTCGTAGCGATTCTGACGTGCAAATCGA-TCGTCAAATTTGGGTATAGGGGCGAAAGACTAATCGAACCATCTAGTAGCTGGTTCCCTCCGAAGTTTCCCTCAGGATAGCTGGAGCCC-----GGT-GCAGTTTTATCAGGTAAAGCGAATGATTAGAGGTCTTGGGGTTGAAACAACCTCAACCTATTCTCAAACTTTAAATGGGTAAGAAGCT----CGGCTTGCTTAA--TTGAAGTCGGGC-CC-----GGAATGCCGGGGCTCCTAGTGGGCCATTTTTGGTAAGCAGAACTGGCGATGCGGGATGCACCGAACGCTGGGTTAAGGTGCCCGAGTCGACGCTCATCAGATACCATGAAAGGTGTTGGTTGATCTAGACAGCAGGACGGTGGCCATGGAAGTCGGAATCCGCTAAGGAGTGTGTAACAACTCACCTGCCGAATCAACTAGCCCTGAAAATGGATGGCGCTGAAGCGTCGCACCCA--TACCCAGCCGTCGGGCC---------GAGGGGCATGGCCCGACGAGTAGGAGGGCGCGGTGGT-------------------GGCTGTGCAGCCTCGGGCGTGAGCCTGGGTGAAGCTGCCACTGGTGCAGATCTTGGTGGTAGTAGCAAATATTCAAACGAGAGCTTTGAAGACTGAAGTGGGGAAGGGTTCCATGTGAACAGCAGTTGGACATGGGTTAGTCGATCCTAAGAGAAGGGAGAGGTCCTTGT--------------------------------------------------------------------GGAGGGCGC-AATCGCTTC---GGCGACCGCGCCGTC--CCTCGAAAGGGAATCGGGTTAACATTCCCGAACCGGGATGTGGATAGG--C--------------CCCAGGCCATTAGCGGCAACGCAAGCGAACTCGGAGACGTCGGCGAGAGCCCCGGGAAGAGTTCTCTTTTCTTCTTAACGGACTG---GCACCCTGGAATCAGATTGGCTGGAGATAGGGT--TTAATGTCCGGTAAAGCGCCACACTTGTGGTGGCGTCCGGTGCGCTCTCGACGGCCCTTGAAAATCCGAGGGAG---------------TGTTTGATTCTCACGCCCGGTCGTACCGATAACCGCATCAGGTCTCCAAGGTGAACAGCCTCTAGTTG-ATAGAACAATGTAGGTAAGGGAAGTCGGCAAAATAGATCCGTAACCTCGGGAAAAGGATTGGCTCTAAGGGCTGGGTCTGTCGGGCTGTGGTTGGAAGCGGAAGGTCACGAAG--CGGGCTGGTGGATACCCC-------------------------------TCCGGGTGGTTGAAGCCGGACTGTGGAGCGTCCGGCCGTGGATGGCTACAGCTT-------GGCCTTC----------GGGTCTCTCGGCAGGCAACTAACAGCCGACTTAGAACTGGAACGGACAAGGGGAATCCGACTGTTTAATTAAAACAAAGCATTGCGATGGCTGGTGATCGGTGCTGACGCAATGTGATTTCTGCCCAGTGCTCTGAATGTCAAAGTGAAGAAATTCAACCAAGCGCGGGTAAACGGCGGGAGTAACTATGACTCTCTTAAGGTAGCCAAATGCCTCGTCATCTAATTAGTGACGCGCATGAATGGATTAACGAGATTCCCACTGTCCCTATCTACTATCTAGCGAAACCACAGCCAAGGGAACGGGCTTGGCAGAATCAGCGGGGAAAGAAGACCCTGTTGAGCTTGACTCTAGTCCGACTTTGTGAAGAGACATGAGAGGTGTAGAATAGGTGGGAGCTTC----GGCGCCGGTGAAATACCACTACTTTCATCGTTTCTTTACTTATTCGATGAGGCGGAAGCGGGCTTCA---CGGCCCAC----------------------------------CTTCTGGTTTCAAGGTCCTCT----CTGAGGG-CCGATCCGAGTCGAAGACAGTGTCAGGTGGGGAGTTTGGCTGGGGCGGCACATCTGTCAAACGATAACGCAGGTGTCCTAAGGCGAGCTCAGTGAGAACAGAAATCTCACGTGGAACAAAAGGGTAAAAGCTCGCTTGATTTTGATTTTCAGTATGAATACAAACTGTGAAAGCATGGCCTATCGATCCTTTAGTC-TCTAAGAGTTTTAGGCTAGAGGTGTCAGAAAAGTTACCACAGGGATAACTGGCTTGTGGCAGCCAAGCGTTCATAGCGACGTTGCTTTTTGATCCTTCGATGTCGGCTCTTCCTATTATTGTGAAGCAGAATTCACCACGTATCGGATTGTTCACCCGCTAACAGGGAACGT
	Cinachyrella_kuekenthali	------------------------CATATGCTTGTCTCAAAGACTAAGCCATGC-ATGTCCAAGTATGAACGCTTC-GTACTGTGAAACTGCGAATGGCTCATTAAATCAGTTATAGTTTATTTGATGGTT-GCTTGCTACATGGATAACCGTGGTAATTCTAGAGCTAATACATGCACAGAGTCCCGAC--TTC------------CGGGAGGGACGTATTTATTAGATCCAAAACCAGCGCGGG--TCTCCCT--TCG-GGGTGCCCGGTCCCTGGGCGATTCATGATAACTGCTCGAATCGCACGGCCCT-GGCGCCGGCGATGGTCCATTCAAATTTCTGCCCTATCAACTTTCGATGGTACGGTAGTGGCCTACCATGG-TTGCAACGGGTGACGGAGAATTAGGGTTCGATTCCGGAGAGGGAGCCTGAGAAACGGCTACCACATCCAAGGAAGGCAGCAGGCGCGCAAATTACCCAATCCCGACTCGGGGAGGTAGTGACAATAAATAACAATGCCGGGCTCTC--GTAGTCTGGCAATTGGAATGAGTCCAATCTAAACCCCTTAACGAGGAACAATTGGAGGGCAAGTCTGGTGCCAGCAGCCGCGGTAATTCCAGCTCCAATAGCGTATATTAAAGTTGTTGCAGTTAAAAAGCTCGTAGTTGGATTTCGGGG-------------------------------------------------------------------------------------CGGCCCGGCCGGTCCGCCGCGAGGCGAGC-ACTGGTCGGGCGCCC----TTCCTCTCGAAGGCTTCGACTGCTCTTGATTGCGGTGG-TCGAGGAGTTCGGGACGTTTACTTTGAAAAAATTAGAGTGTTCAAGGCAGGCCGTC--GCCTGAATACATTAGCATGGAATAATGGAAGAGGACCTC---------------------------------GGTCCTATTTTGTTGGTTTC--C-AGGGCCGAAGTAATGATTAAGAGGGACAGTTGGGGGCATTCGTATTCAATTGTCAGAGGTGAAATTCTCGGATTTATGGAAGACGAACAAGTGCGAAAGCAT-TTGCCAAGGATGTTTTCATTAATCAAGAACGAAAGTTGGGGGTTCGAAGACGATCAGATACCGTCGTAGTCCCAACCATAAACTATGCCGACTAGGGATCGGCGGATGTTAGCGTCTGACTCCGTCGGCACCTTGCGAGAAATCAAGAGTCTTTGGGTTCCGGGGGGAGTATGGTCGCAAGGCTGAAACTTAAAGGAATTGACGGAAGGGCACCACCAGGAGTGGAGCCTGCGGCTTAATTTGACTCAACACGGGGAAACTCACCAGGTCCGGACATGGTAAGGATTGACAGATCGAGAGCTCTTTCTTGATTCTATGGGTGGTGGTGCATGGCCGTTCTTAGTTGGTGGAGTGATTTGTCTGGTTAATTCCGTTAACGAACGAGACCTTAACCTGCTAACTAGTCACG-CCGTTCC--CGAACGGCGGG-------------------------------------------------------------------CGACTTCTTAGAGGGACAACCGGCC----CCGAAGCCGGCGGAAGTCTGAGGCAATAACAGGTCTGTGATGCCCTTAGATGTTCTGGGCCGCACGCGCGCTACACTGACGGAGGCAGCGAGC-ATGTCCTTCGCCGAGAGGTGCGGGGAATCTTGTGAAACTCCGTCGTGCTGGGGATAGATCATTGCAATTCTCGATCTTGAACGAGGAATTCCTAGTAAGCGCGAGTCAGCAGCTCGCGTTGATTACGTCCCTGCCCTTTGTACACACCGCCCGTCGCTACTACCGATTGAATGGTTTAGTGAGATCTTCGGATTGGAGCC-GCCGTGACGGGCGACCGCTGCGGC-GGATTT-CGAGAAGTCGATCAAACTTGATCATTTAGAGGAAGTAAAAGTCGTAACAA-----------------------------------------------------------------------------------------------------------------------------------------------------------------------------------------------------------------------------------------------------------------------------------------------------------------------------------------------------------------------------------------------------------------------------------------------------------------------------------------------------------------------------------------------------------------------------------------------------------------------------------------------------------------------------------------------------------------------------------------------------------------------------------------------------------------------------------------------------------------------------------------------------------------------------------------------------------------------------------TTAAACC-------------------------------------------------------------------CCCGGTTGCGCAATGAAGGTGAAGGCGAGATTGGAGGCTCGCCGAGGCGGGAGCCGTTCCCCGG--AGCGGCGCACCGTCGACCGATCCGACGC-------CACGCCGTGGCGGGATTCGAGTGAGAGCGTTGCTGTTGCGACCCGAAAGATGGTGAACTATGCCCGAGCAGGGCGAAGCCAGAGGAAACTCTGGTGGAAGCCCGCAGCGGTTCTGACGTGCAAATCGA-TCGTCAAACTTGGGTATAGGGGCGAAAGACTAATCGAACCATCTAGTAGCTGGTTCCCTCCGAAGTTTCCCTCAGGATAGCTGGAGCCC---CGAGC-GCAGTTTTATCAGGTAAAGCGAATGATTAGAGGTCTTGGGGTCGAAACGACCTCAACCTATTCTCAAACTTTAAATGGGTAAGACGTC----CGGCTTGCTCCG--TTGAAGCCGGGC-CA-----CGAATGGCGGGGCTCCCAGTGGGCCATTTTTGGTAAGCAGAACTGGCGATGCGGGATGAACCGAACGCCGGGTTAAGGTGCCCGAATCGACGCTCATCAGATCCCAGGAAAGGTGTTGGTTGATCTAGACAGCAGGACGGTGGCCATGGAAGTCGGAATCCGCTAAGGAGTGTGTAACAACTCACCTGCCGAATCAACTAGCCCTGAAAATGGATGGCGCTG-AGCGTCGTACCCA--CACCCGGCCGTCGGGCC---------GCGCGGCTCGGTCCGACGAGTAGGAGGGCGCGGTGGC-------------------GGCGGTGCAGTTTCGGGCGCGAGCCCGGGCGAAGCCGCCTCCGGTGCAGATCTTGGTGGTAGTAGCAACTATTCAAACGAGATCTTTGAAGACTGAAGTGGAGCAGGGTTCCATGTGACCATCAATTGGACATGGGTTAGTCGATCCTAAGGGGAGGGAGAGTTCCCCGT--------------------------------------------------------------------GGAAGGCGCAGATCGCCCC---GGCGAGCGCGCCGTCCTCCCCGAAAGGGAGTCGGGTCAACATTCCCGAACCGGGATGCGGGTAGG-CC--------------CTCGCGGCCACGGCGGCAACGCAAGCGAACTCGGAGACGTCGGCGGGAGCCCCGGGAAGAGTTGTCTTTTCTTCTTAACGGGTCG---GTCCCCTGGAATCGGGTTGGCCGGAGATAGGGT--GTTGTGCCCGGTAAAGCGTCACACTTGTCGTGGCGTCCGGTGCGCTCCCGACGGCCCGTGAAAATCCGAGGGAG---------------CGCGTGATCCTCGCGCCCGGTCGTACCGATATCCGCATCAGGTCTCCAAGGTGAACAGCCTCTAGTCG-ATGGAACAATGTAGGTAAGGGAAGTCGGCAAAACGGATCCGTAACTTCGGGAAAAGGATTGGCTCTAAGGGCTGGGTCTGTCGGGCTGCGTTCGGAAGCGGGCGGTCTCGAAG--TGGGCTGGCGGAGTTTGGCC-----------------------------TCGCGCCTGGCGAAGCCGGACCGCGGAGCGTCGGTCCGTGGACGGTCGCAGCTA-------GGGTCCCTCCTCGGGG-GTCCGGGTCGGCAGGCGACTAACAGCCGACTTAGAACTGGAACGGACAAGGGGAATCCGACTGTTTAATTAAAACAAAGCATTGCGATGGCTGGCGATCGGTGCTGACGCAATGTGATTTCTGCCCAGTGCTCTGAATGTCAAAGTGAAGAAATTCAACCAAGCGCGGGTAAACGGCGGGAGTAACTATGACTCTCTTAAGGTAGCCAAATGCCTCGTCATCTAATTAGTGACGCGCATGAATGGATTAACGAGATTCCCACTGTCCCTATCTACTATCTAGCGAAACCACAGCCAAGGGAACGGGCTTGGCAGAATCAGCGGGGAAAGAAGACCCTGTTGAGCTTGACTCTAGTCCGACTTTGTGAAGAGACATGAGAGGTGTAGAATAGGTGGGAGCCTGT--CGGCGCCGGTGAAATACCACTACTTTCATCGTTTCTTTACTTATTCGATGAGGCGGAGCTGGGCCTC----GGGCCCAC----------------------------------CTTCTGGCGTTAAGGTCCCCC---CGGCGGGG-CCGATCCGAGTCGAAGACAGTGTCAGGTGGGGAGTTTGGCTGGGGCGGCACATCTGTCAAACGATAACGCAGGTGTCCTAAGGCGAGCTCAGTGAGAACGGAAATCTCACGTGGAACAAAAGGGTAAAAGCTCGCTTGATTTTGATTTTCAGTACGAATACAAACTGTGAAAGCATGGCCTATCGATCCTTTAGTC-TCTGCGAGTTTCAGGCTAGGGGTGTCAGAAAAGTTACCACAGGGATAACTGGCTTGTGGCAGCCAAGCGTTCATAGCGACGTTGCTTTTTGATCCTTCGATGTCGGCTCTTCCTATTATTGTGAAGCAGAATTCACCACGTATCGGATTGTTCACCCGCTAACAGGGAACGT
	Erylus_formosus	--------------------------------------------------------------AGTATGAACGCTTC-GTACTGTGAAACTGCGAATGGCTCATTAAATCAGTTATAGTTTATTTGATGGTT-GTTTGCTACATGGATAACCGTGGTAATTCTAGAGCTAATACATGCAGAAGGTCCCGAC--TCC------------TGGAAGGGACGTATTTATTAGATCCAAAACCAGCGCGGG--TTGCCTT----C-GGGCGCCCGGTACCTGGGTGATTCATGATAACTTCTCGAATCGCACGGCCTT-CGCGCCGGCGATGGTCCATTCAAATTTCTGCCCTATCAACTTTCGATGGTACGGTAGTGGCCTACCATGG-TTGCAACGGGTGACGGAGAATTAGGGTTCGATTCCGGAGAGGGAGCCTGAGAAACGGCTACCACATCCAAGGAAGGCAGCAGGCGCGCAAATTACCCAATCCCGACTCGGGGAGGTAGTGACAATAAATAACAATGCCGGGCTCTT--GTAGTCTGGCAATTGGAATGAGTCCAATCTAAACCCCTTAACGAGGAACAATTGGAGGGCAAGTCTGGTGCCAGCAGCCGCGGTAATTCCAGCTCCAATAGCGTATATTAAAGTTGTTGCAGTTAAAAAGCTCGTAGTTGGATTTCGGGG-------------------------------------------------------------------------------------CGGCCCGGCCGGTCCGCCGCAAGGCGAGC-ACTGGTCGGGCGCCC----TTCCTCTCGAAGGCTTCGACTGCTCTTGATTGTGGTGG-TCGAGGAGTTCGGGACGTTTACTTTGAAAAAATTAGAGTGTTCAAGGCAGGCCGTG--GCCTGAATACATTAGCATGGAATAATGGAAGAGGACCTC---------------------------------GGTCCTATTTTGTTGGTTTC--C-AGGGCCGAAGTAATGATTGAGAGGGACAGTTGGGGGCATTCGTATTTAATTGTCAGAGGTGAAATTCTCGGATTTATGAAAGACGAACAAGTGCGAAAGCAT-TTGCCAAGGATGTTTTCATTAATCAAGAACGAAAGTTGGGGGTTCGAAGACGATCAGATACCGTCGTAGTCCCAACCATAAACTATGCCGACTAGGGATCGGCGGATGTTAGCGTCTGACTCCGTCGGCACCTTACGAGAAATCAAGAGTCTTTGGGTTCCGGGGGGAGTATGGTCGCAAGGCTGAAACTTAAAGGAATTGACGGAAGGGCACCACCAGGAGTGGAGCCTGCGGCTTAATTTGACTCAACACGGGGAAACTCACCAGGTCCGGACATGGTAAGGATTGACAGATCGAGAGCTCTTTCTTGATTCTATGGGTGGTGGTGCATGGCCGTTCTTAGTTGGTGGAGTGATTTGTCTGGTTAATTCCGTTAACGAACGAGACCTTAACCTGCTAACTAGTCACG-CCGTTCC--CGAACGACGGT-------------------------------------------------------------------CGACTTCTTAGAGGGACAACCGGCC----CCGAAGCCGGCGGAAGTCTGAGGCAATAACAGGTCTGTGATGCCCTTAGATGTTCTGGGCCGCACGCGCGCTACACTGACGGAGGCAGCGAGC-ATGTCCTTCGCCGCAAGGTGCGGGGAATCTTGTGAAACTCCGTCGTGCTGGGGATAGATCATTGCAATTTTTGATCTTGAACGAGGAATTCCTAGTAAGCGCGAGTCAGCAGCTCGCGTTGATTACGTCCCTGCCCTTTGTACACACCGCCCGTCGCTACTACCGATTGAATGGTTTAGTGAGACCTTCGGATTGGAGCC-GCCGGGACGGGCGACCGCCGCGGC-GGATTT-CGAGAAGTCGGTCAAA--------------------------------------------------------------------------------------------------------------------------------------------------------------------------------------------------------------------------------------------------------------------------------------------------------------------------------------------------------------------------------------------------------------------------------------------------------------------------------------------------------------------------------------------------------------------------------------------------------------------------------------------------------------------------------------------------------------------------------------------------------------------------------------------------------------------------------------------------------------------------------------------------------------------------------------------------------------------------------------------------------------------------------------------------------------------------------------------------------------------------------------------------------------------------------------------------------------------------------------------------------------------------------------------------------------------------------------------------------------------------------------------------------------------------------------------------------------------------------------------------------------------------------------------------------------------------------------------------------------------------------------------------------------------------------------------------------------------------------------------------------------------------------------------------------------------------------------------------------------------------------------------------------------------------------------------------------------------------------------------------------------------------------------------------------------------------------------------------------------------------------------------------------------------------------------------------------------------------------------------------------------------------------------------------------------------------------------------------------------------------------------------------------------------------------------------------------------------------------------------------------------------------------------------------------------------------------------------------------------------------------------------------------------------------------------------------------------------------------------------------------------------------------------------------------------------------------------------------------------------------------------------------------------------------------------------------------------------------------------------------------------------------------------------------------------------------------------------------------------------------------------------------------------------------------------------------------------------------------------------------------------------------------------------------------------------------------------------------------------------------------------------------------------------------------------------------------------------------------------------------------------------------------------------------------------------------------------------------------------------------------------------------------------------------------------------------------------------------------------------------------------
	Geodia_neptuni	--CCTGGTTGATCCTGCCAGTAGTCATATGCTTGTCTCAAAGACTAAGCCATGC-ATGTCTAAGTATGAACGCTTC-GTACTGTGAAACTGCGAATGGCTCATTAAATCAGTTATAGTTTATTTGATGGTC-GTTTGCTACATGGATAACCGTGGTAATTCTAGAGCTAATACATGCAGAAGGTCCCGAC--TCC------------TGGAAGGGACGTATTTATTAGATCCAAAACCAGCGCGGG--TTGCCTT--CAC-GGGCGCCCGGTACCTGGGTGATTCATGATAACTTCTCGAATCGCACGGCCCT-CGCGCCGGCGATGGTCCATTCAAATTTCTGCCCTATCAACTTTCGATGGTACGGTAGTGGCCTACCATGG-TTGCAACGGGTGACGGAGAATTAGGGTTCGATTCCGGAGAGGGAGCCTGAGAAACGGCTACCACATCCAAGGAAGGCAGCAGGCGCGCAAATTACCCAATCCCGACTCGGGGAGGTAGTGACAATAAATAACAATGCCGGGCTCTT--GTAGTCTGGCAATTGGAATGAGTCCAATCTAAACCCCTTAACGAGGAACAATTGGAGGGCAAGTCTGGTGCCAGCAGCCGCGGTAATTCCAGCTCCAATAGCGTATATTAAAGTTGTTGCAGTTAAAAAGCTCGTAGTTGGATTTCGGGG-------------------------------------------------------------------------------------CGGCCCGGCCGGTCCGCCGCAAGGCGAGT-ACTGGTCGGGCGCCC----TTCCTCTCGAAGGCTTCGACTGCTCTTGATTGTGGTGG-TCGAGGAGTTCGGGACGTTTACTTTGAAAAAATTAGAGTGTTCAAGGCAGGCCGTG--GCCTGAATACATTAGCATGGAATAATGGAAGAGGACCTC---------------------------------GGTCCTATTTTGTTGGTTTC--C-AGGGCCGAAGTAATGATTGAGAGGGACAGTTGGGGGCATTCGTATTTAATTGTCAGAGGTGAAATTCTCGGATTTATGAAAGACGAACAAGTGCGAAAGCAT-TTGCCAAGGATGTTTTCATTAATCAAGAACGAAAGTTGGGGGTTCGAAGACGATCAGATACCGTCGTAGTCCCAACCATAAACTATGCCGACTAGGGATCGGCGGATGTTAGCGTCTGACTCCGTCGGCACCTTACGAGAAATCAAGAGTCTTTGGGTTCCGGGGGGAGTATGGTCGCAAGGCTGAAACTTAAAGGAATTGACGGAAGGGCACCACCAGGAGTGGAGCCTGCGGCTTAATTTGACTCAACACGGGGAAACTCACCAGGTCCGGACATGGTAAGGATTGACAGATCGAGAGCTCTTTCTTGATTCTATGGGTGGTGGTGCATGGCCGTTCTTAGTTGGTGGAGTGATTTGTCTGGTTAATTCCGTTAACGAACGAGACCTTAACCTGCTAACTAGTCACG-CCGTTCC--CGAACGGCGGT-------------------------------------------------------------------CGACTTCTTAGAGGGACAACCGGCC----CCGAAGCCGGCGGAAGTCTGAGGCAATAACAGGTCTGTGATGCCCTTAGATGTTCTGGGCCGCACGCGCGCTACACTGACGGAGGCAGCGAGC-ATGTCCTTCGCCGAAAGGTGCGGGGAATCTTGTGAAACTCCGTCGTGCTGGGGATAGATCATTGCAATTTTTGATCTTGAACGAGGAATTCCTAGTAAGCGCGAGTCAGCAGCTCGCGTTGATTACGTCCCTGCCCTTTGTACACACCGCCCGTCGCTACTACCGATTGAATGGTTTAGTGAGACCTTCGGATTGGAGCC-GCCGTGACGGGCAACCGCCGCGGC-GGATTT-CGAGAAGTCGGTCAAACTTGATCATTTAGAGGAAGTAAAAGTCGTAACAAGGTTTCTGTAGGTGAACCTGCA------------------------------------------------------------------------------------------------------------------------------------------------------------------------------------------------------------------------------------------------------------------------------------------------------------------------------------------------------------------------------------------------------------------------------------------------------------------------------------------------------------------------------------------------------------------------------------------------------------------------------------------------------------------------------------------------------------------------------------------------------------------------------------------------------------------------------------------------------------------------------------------------------------------------------------------------------------------------------------------------------------------------------------------------------------------------------------------------------------------------------------------------------------------------------------------------------------------------------------------------------------------------------------------------------------------------------------------------------------------------------------------------------------------------------------------------------------------------------------------------------------------------------------------------------------------------------------------------------------------------------------------------------------------------------------------------------------------------------------------------------------------------------------------------------------------------------------------------------------------------------------------------------------------------------------------------------------------------------------------------------------------------------------------------------------------------------------------------------------------------------------------------------------------------------------------------------------------------------------------------------------------------------------------------------------------------------------------------------------------------------------------------------------------------------------------------------------------------------------------------------------------------------------------------------------------------------------------------------------------------------------------------------------------------------------------------------------------------------------------------------------------------------------------------------------------------------------------------------------------------------------------------------------------------------------------------------------------------------------------------------------------------------------------------------------------------------------------------------------------------------------------------------------------------------------------------------------------------------------------------------------------------------------------------------------------------------------------------------------------------------------------------------------------------------------------------------------------------------------------------------------------------------------------------------------------------------------------------------------------------------------------------------------------------------------------------------
	Ectyoplasia_ferox	------------------AGTAGTCATATGCTTGTCTCAAAGACTAAGCCATGC-ATGTCCAAGTATGAACGTTTCTGTACAGTGAAACTGCGAATGGCTCATTAAATCAGTTATAGTTTATTTGATGGTT-CCTTGCTACTTGGATAACCGTGGTAATTCTAGAGCTAATACATGCAGAAAGTCCCGACTGTCT------------CGGAAGGGATGTATTTATTAGATCCAAAACCAGTGCGAG--CTCTCCT--CCG-GGGAGTTCGGTTCGCGGGTGATTCATGATAACTGCTCGAATCGCAGGGCCCT-AGTGCCGGCGATGATCCATTCAAATTTCTGCCCTATCAACTTTCGATGGTACGGTAGTGGCCTACCATGG-TTGCAACGGGTGACGGAGAATTAGGGTTCGATTCCGGAGAGGGAGCCTGAGAAACGGCTACCACATCCAAGGAAGGCAGCAGGCGCGCAAATTACCCAATCCCGGCTCGGGGAGGTAGTGACAATAAATAACAATGCCGGGCCAAT--TCGGTCTGGCAATTGGAATGAGTACAACCTAAACTCCTTAACGAGGAACAATTGGAGGGCAAGTCTGGTGCCAGCAGCCGCGGTAATTCCAGCTCCAATAGCGTATATTAAAGTTGTTGCAGTTAAAAAGCTCGTAGTTGGATTTCGGGG-------------------------------------------------------------------------------------CGGCCCGGTCGGTCCGTCGCAAGGCGTGC-ACTGGTCGTGCGCCC----TTCCTCTCGGAGGCCCCGGCTGCTCTTGGTTGTAGCGG-TCGGGGAGTTCGGGACGTTTACTTTGAAAAAATTAGAGTGTTCAAGGCAGGCTGCC--GCCTGAATACATTAGCATGGAATAATGGAAGAGGACCTC---------------------------------GGTCCTATTTTGTTGGTTTC--C-AGGGCCGAAGTAATGATTAAGAGGGACAGTTGGGGGCATTCGTATTTAATTGTCAGAGGTGAAATTCTCGGATTTATGAAAGACGAACAACTGCGAAAGCAT-TTGCCAAGGATGTTTTCATTAATCAAGAACGAAAGTTGGGGGTTCGAAGACGATCAGATACCGTCGTAGTCCCAACCATAAACTATGCCGACTAGGGATCGGCGGACGTTAGCGTTTGACTCCGTCGGCACCTTGCGAGAAATCAA-AGTCTTTGGGTTCCGGGGGGAGTATGGTCGCAAGGCTGAAACTTAAAGGAATTGACGGAAGGGCACCACCAGGAGTGGAGCCTGCGGCTTAATTTGACTCAACACGGGGAAACTCACCAGGTCCAGACATAGTAAGGATTGACAGATTGAGAGCTCTTTCTTGATTCTATGGGTGGTGGTGCATGGCCGTTCTTAGTTGGTGGAGTGATTTGTCTGGTTAATTCCGTTAACGAACGAGACCTTAACCTGCTAACTAGTCGCG-TCGTTTC--CGAACGACGTT-------------------------------------------------------------------GGACTTCTTAGAGGGACGACTGGCT----CCGAAGCCAGTGGAAGTTTGAGGCAATAACAGGTCTGTGATGCCCTTAGATGTTCTGGGCCGCACGCGCGCTACACTGACGAAGCCAGCGAGC-ATGTCCTTCGCCGGAAGGTGCGGGGAATCTTGTGAAACTTCGTCGTGCTGGGGATAGATCATTGCAATTCTTGATCTTGAACGAGGAATTCCTAGTAAGCGCGAGTCAGCAGCTCGCGTTGATTACGTCCCTGCCCTTTGTACACACCGCCCGTCGCTACTACCGATTGAATGGTTTAGTGAGACCTTCGGATCGGAGCT-GCCGCGATCGGCAACGATCGTGGT-GGACGC-CGAAAAGTCGTTCGAACTGTATCATTTAGAGGAAGTAAAAGTCGTAACAAGGTTTCCGTAGGTGAACCTGCAGAAGGA----CGGTGGAAAAGAAACTAACAAGGATTCCCCCAGTAACGGCGAGCGAAGCGGGAA-------GAGCTCGAGCCTGAAATCTCTGGCGGCTGCCGCC---------AGCGAGTTGTGGCCGGTAGAAGATCACTTTG------CCCGGCGCCTGTGGCGTCCAAGTTGACCTGGAAGGGCACGTCGAAGAGGGTGAGAGCCCCGTTGGCGACCTCGCGGGCTCGGGTGATCGTGATCT-------TTGGAGAGTCGGGTTGTTTGGTAATGCAGCCCAAATTTGGTGGTAAACTCCACCTAAAGCTAAATACTGGCACGAGACCGATAGTGAACAAGTACCGTGAGGGAAAGGTGAAAAGCACTTTGAAAAGAGAGTCAAAGAGACCGCGAAACCGTTGGGAGGGAAACGAATGTAGCCATGAAGACC------C-CTTTCGGGTTCAGGGCGTCTGGAGTCGGGTGTTGCTGTTGGAGGGAACCGAAAGCGTGTCTCTCCGGAGCGAGCTCGTCCAGGCTCC-TGCAATCCCGTCTGGGGTCCGCCAACGGTGGCTGTGGGTGGTCCATCAGG----GTCGCGGGGTAGGTGCCTTCCGCTCGGTCGTGAAGAGCAAAT-----AGCCCGTGGCTCGGAGATTGCCGGCAGCCGAGGAGCGTTT---GCGACCAGCATTCGCACGGCAAGCGCA-------GGCTGGGCCGGGTCGCTCTTGGACATGCGTGCCTCGAGGCGTGTGACTGCAAG-CAGTGACC------------------------------------------------GTCGACGTAAAGGTGCGCTCGGCCGAGAGGTCGACCACGATGTGCGCTGGAGTCGTTGGTGTACGTATGGCTCCATCCGACCCGTCTTGAAACACGGACCAAGGAGTGCAAGAGGCGTGCGAGTCACTGGG-------------------------TTTTT-------ACTTCTTTAAACCCTTGGGCGCAATGAGAGTGAAGGGAGGCTTGCACT---CCCAAGGCGAGAGCCCGTTCCGTT--GCGGGCGCATCGTCGACCGATCCCGGGC-------CACGCTGTGGTGGGATTCGAGTGAGAGCGTGCCTGTTGCGACCCGAAAGATGGTGAACTATGCCTGAATAGGGCGAAGCCAGAGGAAACTCTGGTGGAAGCCCGAAGCGGTTCTGACGTGCAAATCGA-TCGTCAAATTTGGGTATAGGGGCGAAAGACTAATCGAACCGTCTAGTAGCTGGTTCCCTCCGAAGTTTCCCCCAGGATAGCTGGAGCCC-----GGT-GCAGTTTTATCAGGTAAAGCGAATGATTAGAGGTCTTGGGGTTGAAACAACCTCAACCTATTCTCAAACTTTAAATGGGTAAGAAGCT----CGGCTTGCTCGG--TTGAAGTCGAGCGGT-----GGAATGCCGGGGCTCCTAGTGGGCCATTTTTGGTAAGCAGAACTGGCGATGCGGGATGAACCGAAAGTGGGGTTAAGGTGCCCGAATCGACGCTCATCAGAGCCCATAAAAGGTGTTGGTTGATCTAGACAGCAGGACGGTGGCCATGGAAGTCGGAATCCGCTAAGGAGTGTGTAACAACTCACCTGCCGAATCAACTAGCCCTGAAAATGGATGGCGCTGAAGCGTCGTACCTA--GACCCCACCGTCGGAGC---------GAGGTACGGGCTCCGACGTGTAGGAGGGCGCGGCGGT-------------------GGCCGTGCATCCCGAGGCGCGAGCCTGGGCGAAGCCGCCGCCGGTGCAGATCTTGGTGGTAGTAGCAAATATTCAAATGAGGGGTTTGAAGGCCGAAGTGGAGCAGGGTTCCATGTGACCATCGGTTGGACATGGGTTAGTCGACCCTAAGAGAAGGGAGAGATCCCTGG--------------------------------------------------------------------CGAAGGTGC-ACTCGCTCCCCGGGCGAGGGCGCCGCG--GCTCGAAAGGGAATCGGGTTAACATTCCCGAACCGGGATGCGGATTGG-CC--------------CTCGGGCCGTCAGCGGCAACGCAAGCGACCTCGGAGACGCCTGCGAGAGCTCCGGCAAGAGTTGTCTTTTCTTGTTAACAGGCCGTTTTTACCCTGGAATCAGGTTGGCTGGAGATAGGGT--TCGGTGCCTGGTAAAGCGCCACACTTGTTGTGGCGTCCGGTGCGCTCTCGACGGCCCTTGAAAATCCGAGCGAG---------------CGGTTGATTCTCGCGCCCGGTCGTACCGATAACCGCATCAGGTCTCCAAGGTGAATAGCCTCTGGTCG-ATAGAACAATGTAGGTAAGGGAAGTCGGCAAAACAGATCCGTAACCTCGGGAGAAGGATTGGCTCTAAGGGCTGGGTCTGTCGGGCTGTGTTCGGAAGCGGCTGGTAGCGAAG--CGGGCTGGTGGAGGCCAGCGCCCCCCCTCCCTCCTGGTGGGGTTGTGGGGGGAGCGAGCCGAAGCCGGAAGGCAGAGCGTCCGTCCGTGGATGGGCACAGCTT-------GAGTCTCGTTCGG----GGCTCGCTCGGCAGGCGACTAACAGCCGACTTAGAACTGGAACGGACAAGGGGAATCCGACTGTTTAATTAAAACAAAGCATTGCGATGGCTGGCGATCGGTGTTGACGCAATGTGATTTCTGCCCAGTGCTCTGAATGTCAAAGTGAAGAAATTCAACCAAGCGCGGGTAAACGGCGGGAGTAACTATGACTCTCTTAAGGTAGCCAAATGCCTCGTCATCTAATTAGTGACGCGCATGAATGGATTAACGAGATTCCCACTGTCCCTATCTACTATCTAGCGAAACCACAGCCAAGGGAACGGGCTTGGCGGAATCAGCGGGGAAAGAAGACCCTGTTGAGCTTGACTCTAGTCCGACTTTGTGAAGAGACATGAGAGGTGTAGAATAGGTGGGAGCTTTC--GGGCGTCGGTGAAATACCACTACTTTCATCGTTTCTTTACTTATTCGATGAAGCGGAAGCGGGCCAC----CGGCCCAC----------------------------------TTTCTGGCGAGAAGGTCCCCGCTCGGTGGGGG-CCGATCCGAGTCGAAGACATTGTCAGGTGGGGAGTTTGGCTGGGGCGGCACATCTGTCAAACGATAACGCAGGTGTCCTAAGGCGAGCTCAGTGAGAACGGAAATCTCACGTGGAACAAAAGGGTAAAAGCTCGCTTGATTTTGATTTTCAGTATGAATACAAACTGTGAAAGCATGGCCTATCGATCCTTTAGTC-TCTAGGAGTTTTAGGCTAGAGGTGTCAGAAAAGTTACCACAGGGATAACTGGCTTGTGGCAGCCAAGCGTTCATAGCGACGTTGCTTTTTGATCCTTCGATGTCGGCTCTTCCTATTATTGCGAAGCAGAATTCGCCACGTATCGGATTGTTCACCCGCTAACAGGGAACGT
	Svenzea_sp	-------------------------------------------------------------------------------------------------------------------------------------------------------------------------------------------------------------------------------------------------------------------------------------------------------------------------------------------------------------------------------------------------------------------------------------------------------------------------------------------------------------------------------------------------------------------------------------------------GGAACAATTGGAGGGCAAGTCTGGTGCCAGCAGCCGCGGTAATTCCAGCTCCAATAGCGTATATTAAAGTTGTTGCAGTTAAAAAGCTCGTAGTTGGATTTCGGGG-------------------------------------------------------------------------------------CAGGTGGGCCGGTCCACCGCAAGGTGCGT-ACTGGGCGCCAGCCC----TTCCTCTCGGAGGCCCCGTCTGCTCTTCACTG-AGTGG-TCGGGGAGTTCGGGACGTTTACTTTGAAAAAATTAGAGTGTTCAAGGCAAGCCGTT-GGCCTGAATACGTTAGCATGGAATAATGGAATAGGACCTC---------------------------------GGTTCTATTTTGTTGGTTTC--T-AGGACCGAAGTAATGATTGAGAGGGACAGTTGGGGGCATTCGTATTCAATTGTCAGAGGTGAAATTCTCGGATTTATGGAAGACGAACAACTGCGAAAGCAT-TTGCCAAGGATGTTTTCATTAATCAAGAACGAAAGTTGGGGGTTCGAAGACGATCAGATACCGTCGTAGTCCCAACCATAAACTATGCCGACTAGGGATCGGCGGACGTTAGCGAGTGACTCCGTCGGCACCTTATGAGAAATCAA-AGTCTTTGGGTTCCGGGGGGAGTATGGTCGCAAGGCTGAAACTTAAAGGAATTGACGGAAGGGCACCACCAGGAGTGGAGCCTGCGGCTTAAT-----------------------------------------------------------------------------------------------------------------------------------------------------------------------------------------------------------------------------------------------------------------------------------------------------------------------------------------------------------------------------------------------------------------------------------------------------------------------------------------------------------------------------------------------------------------------------------------------------------------------------------------------------------------------------------------------------------------------------------------------------------------------------------------------------------------------------------------------------------------------------------------------------------------------------------------------------------------------------------------------------------------------------------------------------------------------------------------------------------------------------------------------------------------------------------------------------------------------------------------------------------------------------------------------------------------------------------------------------------------------------------------------------------------------------------------------------------------------------------------------------------------------------------------------------------------------------------------------------------------------------------------------------------------------------------------------------------------------------------------------------------------------GAAAGAGAAGTCTCTCGA---GCCGAGGCGAGAGCCGCGACAAA---AGCGGCGCATCGTCGACCGATCCCGATC-------CACGCCGTGGAGGGATTCGAGTTAGAGCGTGCCTGTTGCGACCCGAAAGATGGTGAACTATGCCTGAATAGGGCGAAGCCAGAGGAAACTCTGGTGGAAGCTCGTAGCGATTCTGACGTGCAAATCGA-TCGTCAAATTTGGGTATAGGGGCGAAAGACTAATCGAACCATCTAGTAGCTGGTTCCCTCCGAAGTTTCCCTCAGGATAGCTGGAACCC-----GGA-GCAGTTTTATCAGGTAAAGCGAATGATTAGAGGTCTTGGGGTTGAAACAACCTCAACCTATTCTCAAACTTTAAATGGGTAAGAAGTC----CGGCTTGCTCGAACTTGAAGTCGGAC-AT-----GGAATGCCGGGGTTCCTAGTGGGCCATTTTTGGTAAGCAGAACTGGCGATGCGGGATGAACCGAACGCCGGGTTAAGGTGCCCGAATCGGCGCTCATCAGACACCATGAAAGGTGT----------------------GGTGATCA-----------------------------------------------------------------------------------------------------------------------------------------------------------------------------------------------------------------------------------------------------------------------------GACAGCAGACGG----------------------------------------------------------------------------------------------------------------------------------------------------------------------------------------------------------------------------------------------------------------------------------------------------------------------------------------------------------------------------------------------------------------------------------------------------------------------------------------------------------------------------------------------------------------------------------------------------------------------------------------------------------------------------------------------------------------------------------------------------------------------------------------------------------------------------------------------------------------------------------------------------------------------------------------------------------------------------------------------------------------------------------------------------------------------------------------------------------------------------------------------------------------------------------------------------------------------------------------------------------------------------------------------------------------------------------------------------------------------------------------------------------------------------------------------------------------------------------------------------------------------------------------------------------------------------------------------------------------------------------------------------------------------------------------------------------------------------------------------
	Svenzea_zeai	---------------------------------GTCTCAAAGACTAAGCCATGC-ATGTCTAAGTATAAACGATCTTTATACGTGAAACTGCGAATGGCTCATTAAATCAGTTATAGTTTATTTGGTGGTT-CCTTACTACATGGATAACCGTAGTAATTCTAGAGCTAATACATGCATCAAGTCCCGACT-TCC------------GGTAAGGGATGTATTTATTAGATCCAAAACCAGCGCGGT--CTTC------------GGACCGGTCCGTTGGTGATTCATGATAACTGCTCGAATCGCACGGACTC-CGTTCCGGCGATGATCCATTCAAATTTCTGCCCTATCAACTTTCGATGGTAGGGTAGTGGCCTACCATGG-TTGCAACGGGTGACGGAGAATTAGGGTTCGATTCCGGAGAGGGAGCCTGAGAAACGGCTACCACATCCAAGGAAGGCAGCAGGCGCGCAAATTACCCAATCCCGACTCGGGGAGGTAGTGACAATAAATAACAATGCCGGGCTATC--CTAGTCTGGCAATTGGAATGAGTACAATCTAAACCCCTTAACGAGGAACAATTGGAGGGCAAGTCTGGTGCCAGCAGCCGCGGTAATTCCAGCTCCAATAGCGTATATTAAAGTTGTTGCAGTTAAAAAGCTCGTAGTTGGATTTCGGGG-------------------------------------------------------------------------------------CAGGTGGACCGGTCCGCCGCGAGGCGTGT-ACTGGGTGCCGGCCC----TTCCTCTCGGAGGCCCCGTCTGCTCTTCACTG-AGTGG-TCGGGGAGTTCGGGACGTTTACTTTGAAAAAATTAGAGTGTTCAAGGCAAGCCGTT-GGCCTGAATACGTTAGCATGGAATAATGGAATAGGACCTC---------------------------------GGTTCTATTTTGTTGGTTTC--T-GGGACCGAAGTAATGATTAAGAGGGACAGTTGGGGGCATTCGTATTCAATTGTCAGAGGTGAAATTCTCGGATTTATGGAAGACGAACAACTGCGAAAGCAT-TTGCCAAGGATGTTTTCATTAATCAAGAACGAAAGTTGGGGGTTCGAAGACGATCAGATACCGTCGTAGTCCCAACCATAAACTATGCCGACTAGGGATCGGCGGACGTTAGCGAGTGACTCCGTCGGCACCTTATGAGAAATCAA-AGTCTTTGGGTTCCGGGGGGAGTATGGTCGCAAGGCTGAAACTTAAAGGAATTGACGGAAGGGCACCACCAGGAGTGGAGCCTGCGGCTTAATTTGACTCAACACGGGGAAACTCACCAGGTCCAGACATAGTAAGGATTGACAGATTGAGAGCTCTTTCTTGATTCTATGGGTGGTGGTGCATGGCCGTTCTTAGTTGGTGGAGTGATTTGTCTGGTTAATTCCGTTAACGAACGAGACCTTAACCTGCTAACTAGTCACG-CCATTCC--CGAATGGCGGC-------------------------------------------------------------------CGACTTCTTAGAGGGACAACTGGCT----CCGAAGCCAGCGGAAGTTTGAGGCAATAACAGGTCTGTGATGCCCTTAGATGTTCTGGGCCGCACGCGCGCTACACTGACGAAGTCAGCGAGC-ATGCCCTCTGCCGGCAGGTACGGGGAATCTTCTGAAACTTCGTCGTGCTGGGGATAGATCATTGCAATTATTGATCTTCAACGAGGAATTCCTAGTAAGCGCGAGTCAGCAGCTCGCGTTGATTACGTCCCTGCCCTTTGTACACACCGCCCGTCGCTACTACCGATTGAATGGTTTAGTGAGACCTTCGGATTGGAGCC-GGAGTTGGTGGCCACACTGGCTGC-GGATTC-C---------------------------------------------------------------------------------CGGAGGAAAAGAAACCAACAGGGATTCCCCCAGTAACGGCGAGCGAAGTGGGAA-------GAGCTCGAGCATGAAATCTCCGGCAGTTC-TGCC---------GGCGAATTGTGGCCGAGAGTTG--CAGCTTG------GTAAAGGTT-CCGATGCCGAAGTTGACCTGGAAAGGCACGTCAGAGAGGGCGAGAACCCCGTACGCGGCAGAGGATACCGGCACCGCACCTGCTTA------ACGGAGAGTCGGGTTGTTTGGGAATGCAGCCCAAAGTGGGTGGTAAACTCCATCTAAAGCTAAATACCGGCACGAGACCGATAGCAAACAAGTACCGTGAGGGAAAGGTGAAAAGCACTTTGAAAAGAGAGTCAAAGAGAACGCGAAACCGTTAGGAGGGAAGCGAATGCAGCCAGTGCGAGT------C-CCGTCAGGTTCAGGAGCAGCCGAGGAGTCGCTTCCGAGGTGTCCTAGATGGTGCCC--------GGAGGCCTGCGCCTCGGCGCATC-TGCACTCCTGCGAGGCTCTTGCCAACGGCAGTGA---CCGGTGCCCGAGA----GCAGTCGGGGAGGTTCCTTGCCGCTCTTCGGAGCAGGCAAGAGCGTAAAGCCCTTCTGCGACGGACGTCGGCGACTGAGGAGACGATCG--CTCTTGATCGATACGACGCAGGCCACTCCCTCGGGAGAGGCTGGCCTCTCTCTCGGACGTACGGTCTCGCGATCCAGGACTGCTCGCCAGTGCTG------------------------------------------------GGACGCG-TGCGCCCTCGACCGGGGGGAGCAAGGTGCAACTGCGTCCGGCGGTTGGCAAAAC----GTGGCTCCATCCGTCCCGTCTTGAAACACGGACCAAGGAGTGCAACACGCCCGCGAGTCTTTGGG-------------------------T----------------GGAAAACCCGCCGGCGAAATGAAAGTGAAGGCACCAGTTCCGGT--GCTGAGGCGAGAGCCGCGAA------AGCGGCGCATCGTCGACCGATCCTATCC--------ACGCCGTGGCGGGATTCGAGTCAGAGCGTGCTTGTTGCGACCCGAAAGATGGTGAACTATGCCTGAATAGGGTGAAGCCAGAGGAAACTCTGGTGGAAGCTCGTAGCGATTCTGACGTGCAAATCGA-TCGTCAAATTTGGGTATAGGGGCGAAAGACTAATCGAACCATCTAGTAGCTGGTTCCCTCCGAAGTTTCCCTCAGGATAGCTGGAACCC-----GGA-GCAGTTTTATCAGGTAAAGCGAATGATTAGAGGTCTTGGGGTTGAAACAACCTCAACCTATTCTCAAACTTTAAATGGGTAAGAAGTC----CGGCTTGCTTGA-CTTGAAGTCGGAC-AT-----GGAATGCCGGGGTTCCTAGTGGGCCATTTTTGGTAAGCAGAACTGGCGATGCGGGATGAACCGAACGCCGGGTTAAGGTGCCCGAATCGGCGCTCATCAGACACCATGAAAGGTGTTGGTTGATCCAGACAGCAGGACGGTGGCCATGGAAGTCGGAATCCGCTAAGGAGTGTGTAACAACTCACCTGCCGAATCAACTAGCCCTGAAAATGGATGGCGCTCAAGCGCCGTACCCA--TACCCGGCCGTCGGGGC---------GAGAGGCCTGCCCCGACGAGTAGGAGGGCGCGGTGGT-------------------GGCCGTGCATCCCGAGGCGCGAGCCTGGGCGAAGCCGCCTCCGGTGCAGATCTTGGTGGTAGTAGCAAATATTCAAACGAGAGCTTTGAAGACTGAAGTGGAGAAAGGTTCCATGTGAACAGCAGTTGGACATGGGTTAGTCGATCCTAAGAGATGGGGAAGCTCCCTAG--------------------------------------------------------------------CAAGGGTGC-ACTCGCTCC---GGTGACCGCACCGTC--CATCGAAAGGGAATCGGGTTAACATTCCCGAACCGGGACGAGGATAGG-CC--------------CTCGTGCCATCGGCGGCAACGCAAGCGAACTCGGAGACGCCGGCGGGAGCTCCGGGAAGGGTTCTCTTTCCTTCTTAACGGACCG---TCACCCTGGAATCAGATTGGCTGGAGATAGGGT--CGAATGTCCGGTAAAGCGCCGCACCTCTGGCGGTGTCCGGTGCGCTCTCGACGGCCCCTGAAAATCCGAGGGAG---------------CGAATGATTCTCTCGCCCGGTCGTACTCATAACCGCAGCAGGTCTCCAAGGTGAACAGCCTCTAGTTG-ATAGAACAATGTAGGTAAGGGAAGTCGGCAAAACAGATCCGTAACTTCGGGAAAAGGATTGGCTCTAAGGGCTGGGTCTGTCGGGCTGCAGGCCGAAGCGGGATTTGATGAAG--CGGTCTGGTGGAGGCTGCCCCTC--------------------------AAAAGGCGGCCGAAGCCGGACTGTCGAGCCGAGCCTCGTGGAGGCCTTCAGCTT-------GGTCCTCGCGAGG----GGGCCGTTCGGCAGGCGACTAACAGCCGACTTAGAACTGGAACGGACAAGGGGAATCCGACTGTTTAATTAAAACAAAGCATTGCGATGGCCGG-AAACGGTGTTGACGCAATGTGATTTCTGCCCAGTGCTCTGAATGTCAAAGTGAAGAAATTCAACCAAGCGCGGGTAAACGGCGGGAGTAACTATGACTCTCTTAAGGTAGCCAAATGCCTCGTCATCTAATTAGTGACGCGCATGAATGGATTAACGAGATTCCCACTGTCCCTATCTACTATCTAGCGAAACCACAGCCAAGGGAACGGGCTTGGCAGAATCAGCGGGGAAAGAAGACCCTGTTGAGCTTGACTCTAGTCCGACTTTGTGAAAAGACATGAGAGGTGTAGAATAGGTGGGAGCGCA----AGCGCCGGTGAAATACCACTACTTTCATCGTTTTTTTACTTATTCGATGAGGCGGAGGCGGGCTTAA---CGGCCCAC----------------------------------CTTCTGGATTTAAGGCACCGG-TCCGCCGGAG-TCGATCCGCGTCGAAGACAGTGTCAGGTGGGGAGTTTGGCTGGGGCGGCACATCTGTCAAACGATAACGCAGGTGTCCTAAGGTGAGCTCAGTGAGAACGGAAATCTCACGTGGAACAAAAGGGTAAAAGCTCACTTGATTTTGATTTTCAGTATGAATACAAACTGTGAAAGCATGGCCTATCGATCCTTTAGTC-TTTAAGAGTTTTAAGCTAGAGGTGTCAGAAAAGTTACCACAGGGATAACTGGCTTGTGGCAGCCAAGCGTTCATAGCGACGTTGCTTTTTGATCCTTCGATGTCGGCTCTTCCTACTATTGTGAAGCAGAATTCACCACGTATCGGATTGTTCACCCGCTAACAGGGAACGT
	Desmapsamma_anchorata	-------------------GTAGTCATATGCTTGTCTCAAAGACTAAGCCATGC-ATGTCTAAGTATAAACGCTTCTGTA-GGTGAACCTGCRAATGGCTCATTAAATCAGTTATAGTTTATTTGATGGTT-TCTTGCTACTTGGATAACCGTAGTAATTCTAGAGCTAATACATGCAGAAAGTCCTGAC--CTC------------TGGAAGGGACGTATTTATTAGATCCAAAACCGGCGCGGG--TTCCCCC--CCG-GGGGTCCCGGTTGCTTGGTGATTCATGATAACTGCTCGAACCGTATGGCCCC-CGAGCCGACGGTGCTTCATTCAAATTTCTGCCCTATCAACTTTCGATGGTACGGTAGTGGCCTACCATGG-TTGCAACGGGTGACGGAGAATTAGGGTTCGATTCCGGAGAGGGAGCCTGAGAGACGGCTACCACATCCAAGGAAGGCAGCAGGCGCGCAAATTACCCAATCCCGACTCGGGGAGGTAGTGACAATAAATAACAATGCCGGGCTAAT--CTAGTCTGGCAATTGGAATGAGTACAATCTAAATCCCTTAACGAGGAACAATTGGAGGGCAAGTCTGGTGCCAGCAGCCGCGGTAATTCCAGCTCCAATAGCGTATATTAAAGTTGTTGCAGTTAAAAAGCTCGTAGTTGGATTTCGGGG-------------------------------------------------------------------------------------CGGCCTGTCTGGTCCGTCGCGAGACGAGT-ACTGGTCAGCCGCCC----TTCCTCTCGAAAGCCCCGACTGCTCTTAACTGCAGTGG-TCGGGTAGTTCGGGACGTTTACTTTGAAAAAATTAGAGTGTTCAAGGCAGGCTCTG--GCCTGAATACATTAGCATGGAATAATGGAAGAGGACCTC---------------------------------GGTCCTATTTTGTTGGTTTC--T-GGGGCCGAAGTAATGATTAAGAGGGACAGTTGGGGGCATTCGTATTTAATTGTCAGAGGTGAAATTCTCGGATTTATGAAAGACGAACAACTGCGAAAGCAT-TTGCCAAGGATGTTTTCATTAATCAAGAACGAAAGTTAGGGGTTCGAAGACGATCAGATACCGTCGTAGTCCTAACCATAAACTATGCCGACTAGGGATCGGTGGATGTTAGCGTTTGACTCCATCGGCACCTTATGAGAAATCAA-AGTCTTTGGGTTCCGGGGGGAGTATGGTCGCAAGGCTGAAACTTAAAGGAATTGACGGAAGGGCACCACCAGGAGTGGAGCCTGCGGCTTAATTTGACTCAACACGGGGAAACTCACCAGGTCCAGACATGGTAAGGATTGACAGATTGAGAGCTCTTTCTTGATTCTATGGGTGGTGGTGCATGGCCGTTCTTAGTTGGTGGAGTGATTTGTCTGGTTAATTCCGTTAACGAACGAGACCTTAACCTGCTAACTAGTCCTG-CCATTCC--CGAATGGCAGC-------------------------------------------------------------------CGACTTCTTAGAGGGACAACTGGCT----CCGAAGCCAGTGGAAGTTTGAGGCAATAACAGGTCTGTGATGCCCTTAGATGTTCTGGGCCGCACGCGCGCTACACTGACGAAGTCAGCGAGC-ATGTCCTACGCCGATAGGTGCGGGGAATCTTGTGAAACTTTGTCGTGCTGGGGATTGATTTTTGAAATTCTTGATCATGAACGAGGAATTCCTAGTAAGCGCAAGTCAGCAGCTTGCGTTGATTACGTCCCTGCCCTTTGTACACACCGCCCGTCGCTACTACCGATTGAATGGTTTAGTGAGGAGTTTGGATCGCCGCC-GTCGCGTCCAGCGATGGACGCGGTCGGAGGG-CGAGAAGCTCTCCAAACTTGATCACTTAGAGGAAGTAAAAGTCGTAACAAGG---------------------------------------------------------------------------------------------------------------------------------------------------------------------------------------------------------------------------------------------------------------------------------------------------------------------------------------------------------------------------------------------------------------------------------------------------------------------------------------------------------------------------------------------------------------------------------------------------------------------------------------------------------------------------------------------------------------------------------------------------------------------------------------------------------------------------------------------------------------------------------------------------------------------------------------------------------------------------------------------------------------------------------------------------------------------------------------------------------------------------------------------------------------------------------------------------------------AGATGGTGAACTATGCCTGAATAGGGTGAAGCCAGAGGAAACTCTGGTGGAAGCTCGCAGCGATTCTGACGTGCAAATCGA-TCGTCAAATTTGGGTATAGGGGCGAAAGACTAATCGAACCATCTAGTAGCTGGTTCCCTCCGAAGTTTCCCTCAGGATAGCTGGAGCCC-----GGT-GCAGTTTTATCAGGTAAAGCGAATGATTAGAGGTCTTGGGGCTGAAACAGCCTCAACCTATTCTCAAACTTTAAATGGGTAAGAAGCC----TGGCTTGCTTGG--TTGAAGTCGGGC-GT-----TGAATGCCGGGGCTCCCAGTGGGCCATTTTTGGTAAGCAGAACTGGCGATGTGGGATGAACCAAATGCCGGGTTAAGGTGCCTGAATCGACGCTCAGCA--------------------------------------------------------------------------------------------------------------------------------------------------------------------------------------------------------------------------------------------------------------------------------------------------------------------------------------------------------------------------------------------------------------------------------------------------------------------------------------------------------------------------------------------------------------------------------------------------------------------------------------------------------------------------------------------------------------------------------------------------------------------------------------------------------------------------------------------------------------------------------------------------------------------------------------------------------------------------------------------------------------------------------------------------------------------------------------------------------------------------------------------------------------------------------------------------------------------------------------------------------------------------------------------------------------------------------------------------------------------------------------------------------------------------------------------------------------------------------------------------------------------------------------------------------------------------------------------------------------------------------------------------------------------------------------------------------------------------------------------------------------------------------------------------------------------------------------------------------------------------------------------------------------------------------------------------------------------------------------------------------------------------------------------------------------------------------------
	Lissodendoryx_colombiensis	----------------------------------TCTCAAAGACTAAGCCATGC-ATGTCTAAGTATAAACGCTTCTGTACTGTGAAACTGCGAATGGCTCATTAAATCAGTTATAGTTTATTTGATGGTT-TCTTACTACTTGGATAACCGTAGTAATTCTAGAGCTAATACATGCAGAAAGTCCTGAC--TTC------------TGGAAAGGACGTATTTATTAGATCCAAAACCGGCGCGGG--TGTCCCCCCCGG-GGGTCCCCGGTTGCTTGGTGATTCATGATAACTGCTCGAACCGTATGGCCCC-CGAGCCGACGGTGCTTCATTCAAATTTCTGCCCTATCAACTTTCGATGGTACGGTAGTGGCCTACCATGG-TTGCAACGGGTGACGGAGAATTAGGGTTCGATTCCGGAGAGGGAGCCTGAGAGACGGCTACCACATCCAAGGAAGGCAGCAGGCGCGCAAATTACCCAATCCCGACTCGGGGAGGTAGTGACAATAAATAACAATGCTGGGCTAAT--CTAGTCTGGCAATTGGAATGAGTACAATCTAAATCCCTTAACGAGGAACAATTGGAGGGCAAGTCTGGTGCCAGCAGCCGCGGTAATTCCAGCTCCAATAGCGTATATTAAAGTTGTTGCAGTTAAAAAGCTCGTAGTTGGATTTCGGGG-------------------------------------------------------------------------------------CGGCCTGTCTGGTCCGTCGCGAGACGAGT-ACTGGTCAGCCGCCC----TTCCTCTCGAAAGCCCCGACTGCTCTTAACTGCAGTGG-TCGGGTAGTTCGGGACGTTTACTTTGAAAAAATTAGAGTGTTCAAGGCAGGCTCTG--GCCTGAATACATTAGCATGGAATAATGGAAGAGGACCTC---------------------------------GGTCCTATTTTGTTGGTTTC--T-GGGGCCGAAGTAATGATTAAGAGGGACAGTTGGGGGCATTCGTATTTAATTGTCAGAGGTGAAATTCTCGGATTTATGAAAGACGAACAACTGCGAAAGCAT-TTGCCAAGGATGTTTTCATTAATCAAGAACGAAAGTTAGGGGTTCGAAGACGATCAGATACCGTCGTAGTCCTAACCATAAACTATGCCGACTAGGGATCGGTGGATGTTAGCGTTTGACTCCATCGGCACCTTATGAGAAATCAA-AGTCTTTGGGTTCCGGGGGGAGTATGGTCGCAAGGCTGAAACTTAAAGGAATTGACGGAAGGGCACCACCAGGAGTGGAGCCTGCGGCTTAATTTGACTCAACACGGGGAAACTCACCAGGTCCAGACATGGTAAGGATTGACAGATTGAGAGCTCTTTCTTGATTCTATGGGTGGTGGTGCATGGCCGTTCTTAGTTGGTGGAGTGATTTGTCTGGTTAATTCCGTTAACGAACGAGACCTTAACCTGCTAACTAGTCCCG-CCATTCC--CGAATGGCGGC-------------------------------------------------------------------CGACTTCTTAGAGGGACAACTGGCT----CCGAAGCCAGTGGAAGTTTGAGGCAATAACAGGTCTGTGATGCCCTTAGATGTTCTGGGCCGCACGCGCGCTACACTGACGAAGTCAGCGAGC-ATGTCCTACGCCGATAGGTGCGGGGAATCTTGTGAAACTTTGTCGTGCTGGGGATTGATTTTTGAAATTCTTGATCATGAACGAGGAATTCCTAGTAAGCGCAAGTCAGCAGCTTGCGTTGATTACGTCCCTGCCCTTTGTACACACCGCCCGTCGCTACTACCGATTGAATGGTTTAGTGAGGAGTTTGGATCGCCGCC-GTCGCGTCCAGCGATGGATGCGAT-GCGTGG-CGAGAAGCTCTCCTAACTTGATCATTTA----------------------------------------------------------------------------------------------------------------------------------------------------------------------------------------------------------------------------------------------------------------------------------------------------------------------------------------------------------------------------------------------------------------------------------------------------------------------------------------------------------------------------------------------------------------------------------------------------------------------------------------------------------------------------------------------------------------------------------------------------------------------------------------------------------------------------------------------------------------------------------------------------------------------------------------------------------------------------------------------------AAGGAGTGCAACATGCGTGCGAGTCCGCGGG-------------------------T----------------GGCAAACCCGTCGGCGCAATGAAAGTGAAGGCAGGCGTCTGGCCT-GCTGTGGCGAGAGCCCTCCCTGGC--GGGGGCGCATCGTCGACCGATCCCAGGC-------TACGCTGTGGCGGGATTTGAGTGAGAGCGTGCCTGTTGCGACCCGAAAGATGGTGAACTATGCCTGAATAGGGTGAAGCCAGAAGAAATTCTGGTGGAAGCTCGTAGCGATTCTGACGTGCAAATCGA-TCGTCAAATTTGGGTATAGGGGCGAAAGACTAATCGAACCATCTAGTAGCTGGTTCCCTCCGAAGTTTCCCTCAGGATAGCTGGAGCCC-----GGT-GCAGTTTTATCAGGTAAAGCGAATGATTAGAGGTCTTGGGGCTGAAACAGCCTCAACCTATTCTCAAACTTTAAATGGGTAAGAAGCC----CGGCTTGCTCGG--TTGAAGTCGGGC-GT-----TGAATGCCGGGGCTCCCAGTGGGCCATTTTTGGTAAGCAGAACTGGCGATGTGGGATGAACCAAATGCCGGGTTAAGGTGCCTGAATCGACGCTCATCAGATCCCATGAAAGGTGTTGGTTGATACTGACAGCAGGACGGTGGCCATGGAAGTCGGAATCCGCTAAGGAGTGTGTAACAACTCACCTGCCGAATCAACTAGCCCTGAAAATGGATGGCGCTCAAGTGTCGTACCCA--TACCCGGCCGTCGGGTC---------GAGCGGCTTGACTCGACGTGTAGGAGGGCGCGGTGGT-------------------GGCTGCGCAGCCTCTGGCGCGAGCCTGGGTGAAGCCGCCACCGGTGCAGATCTTGGTGGTAGTAGCAAATATTCAAACGAGAACTTTGAAGACTGAAGTGGAGAAGGGTTCCATGTGAACAGCAGTTGGACATGGGTTAGTCGATCCTAAGAGAAGGGAGAGGTCCCTCT--------------------------------------------------------------------GGAAGGCGC-AATCGCTCC---GGCGACCGCGCCGTT--CCTCGAAAGGGAATCGGGTTAACATTCCCGAACCGGGATGCGGATTGGGCC--------------CCAGTGCCCGCGGCGGCAACGCAAGCGAACTCGGAGACGTCGGCGGGAGCCCCGGAAAGAGTTCTCTTTTCTTCTTAACGGACTG---GCACCCTGGAATCAGATTGGCTGGAGATAGGGT--TGAATGTCCGGTAAAGCACCACACTTGTGGTGGTGTCCGGTGCGCTCTCGACGGCCCGTGAAAATCCGAGGGAG---------------CGTGTGATTCTCGCGCCCGGTCGTACCGATAACCGCATCAGGTCTCCAAGGTGAACAGCCTCTAGTTG-ATAGAACAATGTAGGTAAGGGAAGTCGGCAAAACAGATCCGTAACCTCGGGAAAAGGATTGGCTCTAAGGGCTGGGTCTGTCGGGCTGGGTTCGGAAGCGGGAGGGCGCGAAG--TGGGCTGGTGGATGCCGACCCGCACCCC--------------TCGTGGGTCGGGCTGGCTGAAGCCGGAACGTGGAGCGCTCGCCCGTGGATGGGCACAGCTT-------GGCCCCCTCTCCGGG--GGGTCTCTCGGCAGGCAACTAACAGCCGACTTAGAACTGGAACGGACAAGGGGAATCCGACTGTTTAATTAAAACAAAGCATTGCGATGGCTGGTGACCGGTGTTGACGCAATGTGATTTCTGCCCAGTGCTCTGAATGTCAAAGTGAAGAAATTCGACCAAGCGCGGGTAAACGGCGGGAGTAACTATGACTCTCTTAAGGTAGCCAAATGCCTCGTCATCTAATTAGTGACGCGCATGAATGGATTAACGAGATTCCCACTGTCCCTATCTACTATCTAGCGAAACCACAGCCAAGGGAACGGGCTTGGCAGAATCAGCGGGGAAAGAAGACCCTGTTGAGCTTGACTCTAGTCCGACTTTGTGAAGAGACATGAGAGGTGTAGAATAGGTGGGAGCTTC----GGCGCCGGTGAAATACCACTACTTTCATCGTTTCTTTACTTATTCGATGAGGCGGAGCTGGGCCGCG---AGGCCCAC----------------------------------CTTCTGGATTCAAGGTCCCCG-TCGCCGGGGG-CCGATCCGAGTCGAAGACAGTGTCAGGTGGGGAGTTTGGCTGGGGCGGCACATCTGTCAAATAATAACGCAGGTGTCCTAAGGCAAGCTCAGTGAGAACGGAAATCTCACGTGGAACAAAAGGGTAAATGCTTGCTTGATTTTGATTTTCAGTATGAATACAAACTGTGAAAGCATGGCCTATCGATCCTTTAGTC-TCTCTGAGTTTAAGGCTAGAGGTGTCAGAAAAGTTACCACAGGGATAACTGGCTTGTGGCAGCCAAGCGTTCATAGCGACGTTGCTTTTTGATCCTTCGATGTCGGCTCTTCCTATTATTGTGAAGCAGAATTCACCACGTATCGGATTGTTCACCCGCTAACAGGGAACGT
	Iotrochota_birotulata	-------------------------------------------------------------------AAACGCTTCTATACTGTGAAACTGCGAATGGCTCATTAAATCAGTTATAGTTTATTTGATGGTT-CTTTGCTACTTGGATAACCGTAGTAATTCTAGAGCTAATACATGCAGAAAGTCCCGAC--TTC------------TGGGAGGGACGTATTTATTAGATCCAAAACCAGCGCAGG--TGCCTTC-------GGGTCCTGGTTGCTCGGTGATTCATGATAACTGCTCGAACCGCATGGCCTC-CGCGCCGGCGGTGCTTCATTCAAATTTCTGCCCTATCAACTTTCGATGGTACGGTAGTGGCCTACCATGG-TTGCAACGGGTGACGGAGAATTAGGGTTCGATTCCGGAGAGGGAGCCTGAGAAACGGCTACCACATCCAAGGAAGGCAGCAGGCGCGCAAATTACCCAATCCCGACTCGGGGAGGTAGTGACAATAAATAACAATGCTGGGCTATC--GTAGTCTGGCAATTGGAATGAGTACAATCTAAATCCCTTAACGAGGAACAATTGGAGGGCAAGTCTGGTGCCAGCAGCCGCGGTAATTCCAGCTCCAATAGCGTATATTAAAGTTGTTGCAGTTAAAAAGCTCGTAGTTGGATTTCGGGG-------------------------------------------------------------------------------------CGGCCTGGCTGGTCCGTCGCGAGGCGAGC-ACTGGTCAGCCGCCC----TTCCTCTCGAAAGCCCCGACTGCTCTTTGTTGCAGTGG-TCGGGTAGTTCGGGACGTTTACTTTGAAAAAATTAGAGTGTTCAAGGCAGGCTTTC--GCCTGAATACATTAGCATGGAATAATGGAAGAGGACCTC---------------------------------GGTCCTATTTTGTTGGTTTC--T-GGGGCCGAAGTAATGATTAAGAGGGACAGTTGGGGGCATTCGTATTTAATTGTCAGAGGTGAAATTCTCGGATTTATGAAAGACGAACAACTGCGAAAGCAT-TTGCCAAGGATGTTTTCATTAATCAAGAACGAAAGTTAGGGGTTCGAAGACGATCAGATACCGTCGTAGTCCTAACCATAAACTATGCCGACTAGGGATCGGTGGATGTTAGCGTTTGACTCCATCGGCACCTTATGAGAAATCAA-AGTCTTTGGGTTCCGGGGGGAGTATGGTCGCAAGGCTGAAACTTAAAGGAATTGACGGAAGGGCACCACCAGGAGTGGAGCCTGCGGCTTAATTTGACTCAACACGGGGAAACTCACCAGGTCCAGACATGGTAAGGATTGACAGATTGAGAGCTCTTTCTTGATTCTATGGGTGGTGGTGCATGGCCGTTCTTAGTTGGTGGAGTGATTTGTCTGGTTAATTCCGTTAACGAACGAGACCTTAACCTGCTAACTAGTCCCGTCCATTCC--CGAATGGCGGC-------------------------------------------------------------------CGACTTCTTAGAGGGACAACTGGCT----CCGAAGCCAGTGGAAGTTTGAGGCAATAACAGGTCTGTGATGCCCTTAGATGTTCTGGGCCGCACGCGCGCTACACTGACGAAGTCAGCGAGC-ATGTCCTACGCCGATAGGTGCGGGGAATCTTGTGAAACTTTGTCGTGCTGGGGATTGATTTTTGAAATTCTTGATCATGAACGAGGAATTCCTAGTAAATGCAAGTCAGCAACTTGCGTTGATTACGTCCCTGCCCTTTGTACACACCGCCCGTCGCTACTACCGATTGAATGGTTTAGTGAGGCGTCTGGATCGGCGCCTGCGGTGCTTGGCGACAAGCCCGCG-GGAGGC-CGAGA------------------------------------------------------------------------------------------------------------------------------------------------------------------------------------------------------------------------------------------------------------------------------------------------------------------------------------------AAGTGGCTTTGCCGTCCAGGCTCAAGAAGGCG-----------------------------------------------------------------------------------------------------------------------------------------------------------------------TNCGGCGCGTCGTGCGTTCTCGCNGGGTTGT----CTTCCTGCGGGTGGCGTCTGGCCGCCGACAAATCTTGCACTTCTGCGGGAAGCCGGCCAACGGCAGTTGTCCTCGGCTCACAAGG----GCGTCCGGGGGAGGTGGCTCCGTGC-CTCGCGCGTGGAGAGCTTACAGCCCGGCGTCTGGCAGTCTGGGGGCGACTGAGGAGAGTTGCGTGTCCTTCGCACTTGCGGTGCAGGCCCT---------CGGGGCTGGACCCCTCTTGTCGGGGTGGCGGCCGACCTGGTCCACTGCGTG-CAGTGTCC------------------------------------------------GGGGACG-GCACCGTCGTCCAGGCGGGAAGCGGGTCACACCTTGCGCCGTGGCCGTTGGTGCCCGAATGGCTGCATCCGACCCGTCTTGAAACACGGACCAAGGAGTGCAACATGCGCGCGAGTCTTTGGG-------------------------T----------------GGCAAACCCCTCGGCGCAATGAAAGTGAAGGCAGGCGTCTGGTCT-GCTCGGGCGAGAGCCCCCTTCCGCGGGGGGGCGCATCGTCGACCGATCCCAGGC-------TACGCCGTGGCGGGATTTGAGTGAGAGCGTGCCTGTTGCGACCCGAAAGATGGTGAACTATGCCTGAATAGGGTGAAGCCAGAGGAAACTCTGGTGGAAGCTCGCAGCGATTCTGACGTGCAAATCGA-TCGTCAAATTTGGGTATAGGGGCGAAAGACTAATCGAACCATCTAGTAGCTGGTTCCCTCCGAAGTTTCCCTCAGGATAGCTGGAGCCC-----GGT-GCAGTTTTATCAGGTAAAGCGAATGATTAGAGGTCTTGGGGTTGAAACAACCTCAACCTATTCTCAAACTTTAAATGGGTAAGAAGCC----CGGCTTGCTTGG--TTGAAGTCGGGC-GC-----AGAATGCCGGGGCTCCTAGTGGGCCATTTTTGGTAAGCAGAACTGGCGATGTGGGATGAACCAAATGCTGGGTTAAGGTGCCCGAATCGACGCTCATCAGATCCCATGAAAGGTGTTGGTTGATCTAGACAGCAGGACGGTGGCCATGGAAGTCGGAATCCGCTAAGGAGTGTGTAACAACTCACCTGCCGAATCAACTAGCCCTGAAAATGGATGGCGCTCAAGTGTCGTACCCA--TACCCAGCCGTCGGGTC---------GAGAGGCCGGACCCGACGTGTAGGAGGGCGCGGTGGT-------------------GGCCGTGCAGCCTCTGGCGCGAGCCCGGGTGAAGCCGCCACCGGTGCAGATCTTGGTGGTAGTAGCAAATATTCAAACGAGAACTTTGAAGACTGAAGTGGAGAAGGGTTCCATGTGAACAGCAGTTGGACATGGGTTAGTCGATCCTAAGAGAAGGGAGAGGTCCCTCT--------------------------------------------------------------------GGAAGGCGC---ACGCTCC---GGCGACGGCGCCGTT--CCTCGAAAGGGAATCGGGTTAACATTCCCGAACCGGGATGCGGATAGGGCC--------------TCGTGCCCGCTGGCGGCAACGCAAGCGAACTCGGAGACGTCGGCGGGAGCCCCGGGAAGAGTTCTCTTTTCTTCTTAACGGACTG---GCACC------------------------------------------------------------------------------------------------------------------------------------------------------------------------------------------------------------------------------------------------------------------------------------------------------------------------------------------------------------------------------------------------------------------------------------------------------------------------------------------------------------------------------------------------------------------------------------------------------------------------------------------------------------------------------------------------------------------------------------------------------------------------------------------------------------------------------------------------------------------------------------------------------------------------------------------------------------------------------------------------------------------------------------------------------------------------------------------------------------------------------------------------------------------------------------------------------------------------------------------------------------------------------------------------------------------------------------------------------------------------------------------------------
	Monanchora_arbuscula	---------------------------------------AAGACTAAGCCATGCAATGTCTAAGTATAAACGCTTCTATACTGTGAAACTGCGAATGGCTCATTAAATCAGTTATAGTTTATTTGATGGTT-CCTTGCTACTTGGATAACCGTAGTAATTCTAGAGCTAATACATGCAGAAAGTCCCGAC--CTC------------TGGAAGGGATGTATTTATTAGATCCAAAACCGGCGCAGG--TCCTCC--------GGGGCCTGGTTGCTTGGTGATTCATGATAACTGCTCGAACCGTATGGCCTCTCGCGCCGACGGTGCTTCATTCAAATTTCTGCCCTATCAACTTTCGATGGTACGGTAGTGGCCTACCATGG-TTGCAACGGGTGACGGAGAATTAGGGTTCGGTTCCGGAGAGGGAGCCTGAGAAACGGCTACCACATCCAAGGAAGGCAGCAGGCGCGCAAATTACCCAATCCCGACTCGGGGAGGTAGTGACAATAAATAACAATGCCGGGCTATC--GTAGTCTGGCAATTGGAATGAGTACAATCTAAATCCCTTAACGAGGAACAATTGGAGGGCAAGTCTGGTGCCAGCAGCCGCGGTAATTCCAGCTCCAATAGCGTATATTAAAGTTGTTGCAGTTAAAAAGCTCGTAGTTGGATTTCGGGG-------------------------------------------------------------------------------------CGGCCTGGTTGGTCCGTCGCAAGGCGAGT-ACTGGTCAGCCGCCC----TTCCTCTCGAAAGCCCCGACTGCTCTTCACTGCAGTGG-TCGGGTAGTTCGGGACGTTTACTTTGAAAAAATTAGAGTGTTCAAGGCAGGCTTAC--GCCTGAATACATTAGCATGGAATAATGGAAGAGGACCTC---------------------------------GGTCCTATTTTGTTGGTTTC--T-GGGGCCGAAGTAATGATTAAGAGGGACAGTTGGGGGCATTCGTATTTAATTGTCAGAGGTGAAATTCTCGGATTTATGAAAGACGAACAACTGCGAAAGCAT-TTGCCAAGGATGTTTTCATTAATCAAGAACGAAAGTTAGGGGTTCGAAGACGATCAGATACCGTCGTAGTCCTAACCATAAACTATGCCGACTAGGGATCGGTGGATGTTAGCGTTTGACTCCATCGGCACCTTATGAGAAATCAA-AGTCTTTGGGTTCCGGGGGGAGTATGGTCGCAAGGCTGAAACTTAAAGGAATTGACGGAAGGGCACCACCAGGAGTGGAGCCTGCGGCTTAATTTGACTCAACACGGGGAAACTCACCAGGTCCAGACATAGGAAGGATTGACAGATTGAGAGCTCTTTCTTGATTCTATGGGTGGTGGTGCATGGCCGTTCTTAGTTGGTGGAGTGATTTGTCTGGTTAATTCCGTTAACGAACGAGACCTTAACCTGCTAACTAGTCCTG-CCATTCC--CGAATGGTAGC-------------------------------------------------------------------TGACTTCTTAGAGGGACTACTGGCT----CCGAAGCCAGTGGAAGTTTGAGGCAATAACAGGTCTGTGATGCCCTTAGATGTTCTGGGCCGCACGCGCGCTACACTGACGAAGTCAGCGAGC-ATGTCCTACGCCGATAGGTGCGGGGAATCTTGTGAAACTTCGTCGTGCTGGGGATTGATTTTTGAAATTCTTGATCATCAACGAGGAATTCCTAGTAAGCGCAAGTCAGCAGCTTGCGTTGATTACGTCCCTGCCCTTTGTACACACCGCCCGTCGCTACTACCGATTGAATGGCTTAGTGAGGTCTCCGGATTGGCGCC-GTCTTGCCGAGTGATCGGCGGGAC-GGAGGC-TGAGAAGCTGCCCTAACTGTGTCATTTA-------------------------------------------------------------------------------------------GGCGAGCGAAGTGGGAA-------CAGCTCGAGCCTGAAATCCCCGGCATTCCATGCC---------GGAGAATTGTGGCCGGGAGAGG--CAGCTGT------GCCCGGACTGGTGCTGTCCAAGTTGACCTGGAAAGGCACGCCAGAGAGGGTGAGAGCCCCGTGCGTGGCACCGCCGGTCTGGGACGCTACTGTCT-------TCGGAGAGTCGGGTTGTTTGGGATTGCAGCCCAAAGTGGGTGGTAAACTCCATCTAAAGCTAAATACCGGCACGAGACCGATAGCGAACAAGTACCGTGAGGGAAAGGTGAAAAGTACTTTGAAAAGAGAGTCAAAAAGACCGCGAAACCGTTAGGAGGGAAACGAATGCAGCTGAAGTGGTT------CTCCGTCAGGCTCAGGAGACGTCGGCGGGT-CCCGCCAGGCATCGGGAGCCGAAAGGCCCCGGTGCCCCGCTGGGGCTCCCGTCTACTC-TGCAATTCTGCGGAGAGCCGGCCAACGGCAGTTGCTCCCGGCTCAGGAGG----GCGTC--GGGGAGGTAGCTCCGTGCTCCTGCGCGGAGAACGTATAGCCCCCCGTCTCGGCAGTCCGGGTGGCGACTGAGGAGAGTTGCG-GATCTTCGCACTGGCAGTGCAGGCCCTGCTGAAAGGCGGGGCTGGGCCGCTCCCGTCGGAGGGGAGGCCGCGTCGTCTCACTGCGTG-CAGTGGAC------------------------------------------------GACGACG-GT-CCGCCTCCCCGGTGGGAGGCCGGTCACACCTTGTGCTGCGGTCGTTGGTGCCCGAATGGCTGCATCCGACCCGTCTTGAAACACGGACCAAGGAGTGCAACATGCGCGCGAGTCTCGGGG-------------------------T----------------GGCAAACCCGTCGGCGCAATGAAAGTGAAGGCAGACGTC-GGTCT-GCCGAGGCGAGAGCCTCCCCCTGC--GGGGGCCCATCGTCGACCGATCCCAGGC-------TACGCTGTGGCGGGATTTGAGTGAGAGCGTGCCTGTTGCGACCCGAAAGATGGTGAACTATGCCTGAATAGGGCGAAGCCAGAGGAAACTCTGGTGGAAGCTCGCAGCGATTCTGACGTGCAAATCGA-TCGTCAAATTTGGGTATAGGGGCGAAAGACTAATCGAACCATCTAGTAGCTGGTTCCCTCCGAAGTTTCCCTCAGGATAGCTGGAGCCC-----GGT-GCAGTTTTATCAGGTAAAGCGAATGATTAGAGGTCTTGGGGTTGAAACAACCTCAACCTATTCTCAAACTTTAAATGGGTAAGAAGCC----CGGCTTGCTCGG--TTGAAGTCGGGC-AT-----GGAATGCCGGGGCTCCTAGTGGGCCATTTTTGGTAAGCAGAACTGGCGATGTGGGATGAACCAAATGCCGGGTTAAGGTGCCCGAATCGACGCTCATCAGACCCCATGAAAGGTGTTGGTTGATATAGACAGCAGGACGGTGGCCATGGAAGTCGGAACCCGCTAAGGAGTGTGTAACAACTCACCTGCCGAATCAACTAGCCCTGAAAATGGATGGCGCTCAAGTGTCGTACCCA--TACCCGGCCGTCGGGTC---------GAGCGGCGTGACCCGACGTGTAGGAGGGCGTGGCGGT-------------------GGCCGCGCAGCCTCTGGCGTGAGCCTGGGTGAAGCCGCCGCCAGTGCAGATCTTGGTGGTAGTAGCAAATATTCAAACGAGAACTTTGAAGACTGAAGTGGAGAAGGGTTCCATGTGAACAGCAGTTGGACATGGGTTAGTCGATCCTAAGAGAAGGGAGAGGTCCTTTT--------------------------------------------------------------------GGAAGGCGCGACTCGCTCC---GGCGACGGCGCCGTC--CCTCGAAAGGGAATCGGGTTAACATTCCCGAACCGGGATGCGGATAGGGCC--------------CCCGTGCCCTCGGCGGCAACGCAAGCGAACTCGGAGACGTCGGCGGGAGCCCCGGGAAGAGTTCTCTTTTCTTCTTAACGGACTG---GCACCCTGGAATCAGATTGGCTGGAGATAGGGT--TGAATGTCCGGTAAAGCACCACACTTGTTGTGGTGTCCGGTGCGCTCTCGACGGCCCGTGAAAATCCGAGGGAG---------------CGTGTGATTCTCGCGCCCGGTCGTACCGATAACCGCATCAGGTCTCCAAGGTGAACAGCCTCTAGTTG-ATGGAACAATGTAGGTAAGGGAAGTCGGCAAAATGGATCCGTAACCTTGGGAAAAGGATTGGCTCTAAGGGCTGGGTCTGTCGGGCTGCGGTCGGAAGCGGGGGGGCACGAAG--CGGACTGGTGGAGGCCTGT------------------------------CTCGGCGGGCCGAAGCTGGACTGTGGAGCGTCTGCCCGTGGATGTCCCCAGCTT-------GGTCCCCCTTCCCGGGTGGGCCTCTCGGCAGGCAACTAACAGCCAACTTAGAACTGGAACGGACAAGGGGAATCCGACTGTTTAATTAAAACAAAGCATTGCGATGGCTGGTGATCGGTGTTGACGCAATGTGATTTCTGCCCAGTGCTCTGAATGTCAAAGTGAAGAAATTCAACCAAGCGCGGGTAAACGGCGGGAGTAACTATGACTCTCTTAAGGTAGCCAAATGCCTCGTCATCTAATTAGTGACGCGCATGAATGGATTAACGAGATTCCCACTGTCCCTATCTACTATCTAGCGAAACCACAGCCAAGGGAACGGGCTTGGCAGAATCAGCGGGGAAAGAAGACCCTGTTGAGCTTGACTCTAGTCCGACTTTGTGAAGAGACATGAGAGGTGTAGGATAGGTGGGAGCTTC----GGCGCCGGTGAAATACCACTACTTTCATCGTTTCTTTACTTATTCGATGAGGCGGAGCTGGGCCTCG---CGGTCCAC----------------------------------CTTCTGGATTCAAGGTCCTCG-CT-CCGAGGG-CCGATCCGAGTCGAAGACAGTGTCAGGTGGGGAGTTTGGCTGGGGCGGCACATCTGTCAAATGATAACGCAGGTGTCCTAAGGCAAGCTCAGTGAGAACGGAAATCTCACGTGGAACAAAAGGGTAAAAGCTTGCTTGATTTTGATTTTCAGTATGAATACAAACTGTGAAAGCATGGCCTATCGATCCCTTAGTC-TCTAGGAGTTTTAGGCTAGGGGTGTCAGAAAAGTTACCACAGGGATAACTGGCTTGTGGCAGCCAAGCGTTCATAGCGACGTTGCTTTTTGATCCTTCGATGTCGGCTCTTCCTATTATTGTGAAGCAGAATTCACCACGTATCGGATTGTTCACCCGCTAACAGGGAACGT
	Mycale_laxissima	---------------------------------GTCTCAAAGACTAAGCCATGC-ATGTCTCAGTATAAACGATTCTGTACCGTGAAACTGCGAATGGCTCATTAAATCAGTTATAGTTTATTTGACGGTCGTTCTACTACTTGGATAACCGTAGTAATTCTAGAGCTAATACATGCAGAAGGTCCCGAC--TTC------------CGGAAGGGACGTATTTATTAGATCCAAAACCGGCGCGGG--CCTGCCT--CCG-GGCGACCCGGTAGCCAGGTGATTCATGATAACTGCTCGAACCGCGTGGCCCC-CGTGCCGGCGGTGCTTCATTCAAATTTCTGCCCTATCAACTTTCGATGGTACGGTAGTGGCCTACCATGG-TTGCAACGGGTGACGGAGAATTAGGGTTCGGTTCCGGAGAGGGAGCCTGAGAGACGGCTACCACATCCAAGGAAGGCAGCAGGCGCGCAAATTACCCAATCCCGACTCGGGGAGGTAGTGACAATAAATAACAATGCTGGGCTATC--GTAGTCCGGCAATTGGAATGAGAACAATCTAAATCCCTTAACGAGGAACAATTGGAGGGCAAGTCTGGTGCCAGCAGCCGCGGTAATTCCAGCTCCAATAGCGTATATTAAAGTTGTTGCAGTTAAAAAGCTCGTAGTTGGATTTCGGGG-------------------------------------------------------------------------------------CGGCCCGACTGGTCCGCCGCGAGGCGAGC-ACTGGTCGGCCGCCC----TTCCTCTCGGAGGCCCCGACTGCTCTTTGCTGCAGTGG-TCGGGGAGTTCGGGACGTTTACTTTGAAAAAATTAGAGTGTTCAAGGCAGGCCGTC--GCCTGAATACATTAGCATGGAATAATGGAAGAGGACTTC---------------------------------GGTCCCGTTTTGTTGGTTTC--T-TGGACCGAAGTAATGATTAAGAGGGACAGTTGGGGGCATTCGTATTTAATTGTCAGAGGTGAAATTCTCGGATTTATGAAAGACGAACGACTGCGAAAGCAT-TTGCCAAGGATGTTTTCATTAATCAAGAACGAAAGTTAGGGGTTCGAAGACGATCAGATACCGTCGTAGTCCTAACCATAAACTATGCCGACTAGGGATCGGTGGGTGTTAGCGTTTGACTCCATCGGCACCTTATGAGAAATCAA-AGTCTTTGGGTTCCGGGGGGAGTATGGTCGCAAGGCTGAAACTTAAAGGAATTGACGGAAGGGCACCACCAGGAGTGGAGCCTGCGGCTTAATTTGACTCAACACGGGGAAACTCACCAGGTCCAGACATGGTAAGGATTGACAGATTGAGAGCTCTTTCTTGATTCTATGGGTGGTGGTGCATGGCCGTTCTTAGTTGGTGGAGTGATTTGTCTGGTTAATTCCGTTAACGAACGAGACCTTAACCTGCTAAATAGTCCCG-CCATTCC--AGAATGGCGGT-------------------------------------------------------------------CGACTTCTTAGAGGGACAACTGGCT----CCGAAGCCAGTGGAAGTTTGAGGCAATAACAGGTCTGTGATGCCCTTAGATGTTCTGGGCCGCACGCGCGCTACACTGACGAAGTCAGCGAGC-ATGTCCTACGCCGAAAGGTGCGGGGAATCTTGTGAAACTTCGTCGTGCTGGGGATTGATTTTTGAAATTCTTGATCATGAACGAGGAATTCCTAGTAAGCGCAAGTCAGCAGCTTGCGTTGATTACGTCCCTGCCCTTTGTACACACCGCCCGTCGCTACTACCGATTGAATGGCTTAGTGAGGTCCCTGGATTCGCGCC-GTTGCGGC--GGCAACGCTGCAGT-GGATGC-GGAGAAGCTGGCCGAACTGTGTCATTTA---------------------------------------------------------------------------------------------------------------------------------------------------------------------------------------------------------------------------------------------------------------------------------------------------------------------------------------------------------------------------------------------------------------------------------------------------------------------------------------------------------------------------------------------------------------------------------------------------------------------------------------------------------------------------------------------------------------------------------------------------------------------------------------------------------------------------------------------------------------------------------------------------------------------------------------------------------------------------------------------------------------------------------------------------------------------------------------------------------------------------------------------------------------------------------------------------------------------------------------AGATGGTGAACTATGCCTGAATAGGGCGAAGCCAGGGGAAACCCTGGTGGAAGCCCGCAGCGATTCTGACGTGCAAATCGA-TCGTCAAATTTGGGTATAGGGGCGAAAGACTAATCGAACCATCTAGTAGCTGGTTCCCTCCGAAGTTTCCCTCAGGATAGCTGGAGCCC-----GGTGGCAGTTTTATCAGGTAAAGCGAATGATTAGAGGTCTTGGGGTCGAAACGACCTCAACCTATTCTCAAACTTTAAATGGGTAAGAAGTC----CGGCTTGCTCGA--TTGAAGTCGGAC-GC-----GGAATGCCGGGGTTCCTAGTGGGCCATTTTTGGTAAGCAGAACTGGCGATGTGGGATGAACCGAAAGCCGGGTTAAGGTGCCCGAATCGACGCTCAGCA--------------------------------------------------------------------------------------------------------------------------------------------------------------------------------------------------------------------------------------------------------------------------------------------------------------------------------------------------------------------------------------------------------------------------------------------------------------------------------------------------------------------------------------------------------------------------------------------------------------------------------------------------------------------------------------------------------------------------------------------------------------------------------------------------------------------------------------------------------------------------------------------------------------------------------------------------------------------------------------------------------------------------------------------------------------------------------------------------------------------------------------------------------------------------------------------------------------------------------------------------------------------------------------------------------------------------------------------------------------------------------------------------------------------------------------------------------------------------------------------------------------------------------------------------------------------------------------------------------------------------------------------------------------------------------------------------------------------------------------------------------------------------------------------------------------------------------------------------------------------------------------------------------------------------------------------------------------------------------------------------------------------------------------------------------------------------------------
	Aiolochroia_crassa	---------------------------------GTCTCAAAGATTAAGCCATGC-ATGTCTAAGTATGAACGCTCCT-CATTGTGAAACTGCGAATGGCTCATTARATCAGTTATAGTTTATTTGATGGTA-CCTC-CTACTTGGATAACCGTGGTAATTMTAGAGCTAATACATGCAGCAAGTCCYGAC--TTC-----------TTGGAAGGGACGTATTTATTAGATACAAAACCAATGCAGC--TTC--------------GGCTGGTCCCTTGGTGATTCATGATAACTGCTCGAATCGCATGGCCT--TGCGCTGGCGATGGTTCATTCAAGTTTCTGCCCTATCAACTTTCGATGGTAGGGTATTRGCCTACCATGG-TTGCAACGGGTGACGGAGAATTAGGGTTCGATTCCGGAGAGGGAGCCTGAGAAACGGCTACCACATCCAAGGAAGGCAGCAGGCGCGCAAATTACCCAATCCCGACTYGGGGAGGTAGTGACAAAAAATACTGATACCGGGCTCAA--CAAGTCCGGCAATCGGAATGAGAACAATTTAAACCCCTTATCGATGAACAATTGGAGGGCAAGTCTGGTGCCAGCAGCCGCGGTAATTCCAGCTCCAATAGCGTATATTAAAGTTGTTGCAGTTAAAAAGCTCGTAGTTGGATTTYGGGG-------------------------------------------------------------------------------------CGGTCCCGTCGGTCCGTCGTGAGACTGGC-ACTGACGGGCCTCCC----TTCCTCTCGAAGGCCCCGTCTGCTCTTCACTGCAGTGGAGTGGGGAATTYGTGACGTTTACTGTGAAAAAATTAGAGTGTTCAAAGCAGGCAGCC--GCTTGAATACATTAGCATGGAATAATGGAATAGGACTTG---------------------------------GGTCCTATTTTGTTGGTTTC--C-GGGACCGAAGTAATGATTAATAGGGACAGTCGGGGGCATTCGTATTTAATTGTCAGAGGTGAAATTCTTGGATTTATGAAAGACGAACAACTGCGRAAGCAT-TTGCCAAGGATGTTTTCATTAATCAAGAACGAAAGTTRGGGGTTYGAAGACGATCAGATACCGTCCTAGTCCTAACCATAAACTATGCCGACTAGGGATCGGTGGATGCTACTG-TTGGCTCCATCGGCACCTTGGGAGAAATCAA-AGTTTTTGGGTTCCGGGGGGAGTATGGTCGCAAGGCTGAAACTTAAAGGAATTGACGGAAGGGCACCACCAGGAGTGGAGCCTGCGGCTTAATTTGACTCAACACGGGGAAACTCACCAGGTCCGGACATGGCGAGGATTGACAGATTGATAGCTCTTTCTTGRTTCTATGGGTGGTGGTGCATGGCCGTTCTTAGTTGGTGGAGTGATTTGTCTGGTTAATTCCGTTAACGAACGAGACCTTAACCTGCTAAMTAGTTAYG-CYGTTTT--CGAACGGTGGC-------------------------------------------------------------------CAACTTCTTAGAGGGACTATCGGG-----TCGAAACCGATGGAAGTTTGAGGCAATAACAGGTCTGTGATGCCCTTAGATGTTCTGGGCCGCACGYGCGCTACACTGACAAAGTCAGCGAGCATTGTCCTTCGCCGGTAGGTGTGGGTAATCTTGTGAAACTTTGTCGTGCTGGGGATAGATCATTGCAATTATTGATCTTCAACGAGGAATTCCTAGTAAGCGCAAGTCRTCAGCTTGCGTTGATTACGTCCCTGCCCTTTGTACACACCGCCCKTCGCTACTACYGATTGGATGGTTTAGTGAGGTCTTCGGATTGCGCT--GAGGTGRGTCGCAAGACTCGCCTT-GGCTG--CGAGAAGTAGATCAAATTTGATCATCTA----------------------------------------------------------------------------------------------------------------------------------------------------------------------------------------------------------------------------------------------------------------------------------------------------------------------------------------------------------------------------------------------------------------------------------------------------------------------------------------------------------------------------------------------------------------------------------------------------------------------------------------------------------------------------------------------------------------------------------------------------------------------------------------------------------------------------------------------------------------------------------------------------------------------------------------------------------------------------------------------------------------------------CTTTGGG-------------------------T----------------GGCAAACCCCAGGGCGTAGTGAAAGCGAAAGTGCGTTTGACGC---ACCGAGGTGAGAGCGGACGTATGCTCGGCCGCGCATCATCGACCGATCCACATC---------ACTTGTGGTGGGATTTGAGTAAGAGTGTGCCTGTTGCGACCCGAAAGATGGTGAACTATGCCTGAACAGGGTGAAGCCAGGGGAAACCCTGGTGGAAGCCCGAAGCGATTCTGACGTGCAAATCGATTTGTCTGATTTGGGTATAGGGGCGAAAGACTAATCGAACCATCTAGTAGCTGGTTCCCTCTGAAGTTTCCCTCAGGATAGCTGGAACCCGTGTGTGT-GCAGTTTTATCAGGTAAAGCGAATGATTAGAGGTCTTGGGGTTGAAACAACCTCAACCTATTCTCAAACTTTAAATAGGTAAGAAGTC----CGACTTGCTTAA--GTGAAGCTGGAC-CT-----CGAATG-CAGGGTTCCTAGTGGGCCATTTTTGGTAAGCAGAACTGGCGATGCGGGATGAACCGAAAGCCGGGTTAAGGTGCCAAAGTCGACGCTCATCAGACCCCACAAAAGGTGTTGGTTGATCCAGACAGCAGGACGGTGGCCATAAAAGTCGGAAGCCGCTAAGGAGTGTGTAACAACTCACCTGCCGAATCAACCAGCCCTGAAAATGGATGGCGCTCAAGCGTCGCACCCA--CACCTGGCCGTCGGGCC---------GAACTGGCTGGCCCGATGTGTAGGAGGGTGCAGCGGT-------------------AGTGTTGCAGCCTAAGGCGCGAGCCTGGGTTGAACTGCCGTTGGTGCAGATCTTGGTGGTAGTAGCAAATATTCAAATGAGAACTTTGAAGACTGAAGTGGAGAAAGGTTCCATGTGAACAGCAGTTGGACATGGGTGAGTCGGTCCTAAGGGACGGGTTAACTCCTAGC---------------------------------------------------------------------AAGCGCGCACTCTCGGTTCGCCGGGAAGGCGCCCCC--TCCCGAAAGGGAATCGGGTTAATATTCCCGAACCGGAACGCGGATAGGGCCGGTGACCCCCGCGGTCGCCGACCACGGCGGTAACGCAAGCGAACTCGGAGACGCTGGCGGGGGCTCTGGGAAGAGTTCTCTTTTCTTCTTGACGGGCCA---ACCCCCTGGAATGGGATTGCCCCGAGATAGGGT--TCTGTGCTCGGCAAAGCGCTGCACCTCTTGCAGCGTCCGGTGCGCTCCCGACAGCCCTTGAAAATCCGAGGGAG---------------TGGATGATTCTCGCGTCCGGCCGTACTCATAACCGCATCAGGTCTCCAAGGTGAACAGCCTCTAGTCG-ATGGAACAATGTAGGTAAGGGAAGTCGGCAAATTAGATCCGTAACTTTGGGAAAAGGATTGGCTCTAAGGGCTGGGTCTGTCGGGCTTTGACTGGAAGCAGATGTTGCTTGGC--GCATCTGGGTGAGTGGC--------------------------------TCTTGGGCTGCAAGCCTGGGAGTGCCTTGTCGCGACTGCAGAAGGTTGCAGCTT-------GGCCTTCGT--------GGGCCGATCGGCAGGCAACGAACAGCCAACTTAGAACTGGAACGGACAAGGGGAATCCGACTGTTTAATTAAAACAAAGCATTGCGATGGCCGG-AAACAGTGTTGACGCAATGTGATTTCTGCCCAGTGCTCTGAATGTCAAAGTGAAGAAATTCAACCAAGCACGGGTAAACGGCGGGAGTAACTATGACTCTCTTAAGGTAGCCAAATGCCTCGTCATCTAATTAGTGACGCGCATGAATGGATTAACGAGATTCCCACTGTCCCTATCTACTATCTAGCGAAACCACAGCCAAGGGAACGGGCTTGGCAGAATCAGCGGGGAAAGAAGACCCTGTTGAGCTTGACTCTAGTCCGACTTTGTGAAAAGACATGAGAGGTGTAGAATAGGTGGGAGCTTT----GGCGCCAATGAAATACCACTACTTTCATTGTTTTTTTACTTATTCAATGAGGCGGGAGCGGGCTTCA---CGGCCCAC----------------------------------CTTCTGGCGTTAAGGCTCCAT------GCGGG-CCAATCCGGGTTGAAGACAGTGTCAGATGGGGAGTTTGGCTGGGGCGGCACATCTGTTAAATGATAAC-------------------------------------------------------------------------------------------------------------------------------------------------------------------------------------------------------------------------------------------------------------------------------------------------------------
	Aplysina_cauliformis	---------------------------------GTCTCAAAGATTAAGCCATGC-ATGTCTAAGTATGAACGCTCCT-CATTGTGAAACTGCGAATGGCTCATTAAATCAGTTATAGTTTATTTGATGGTA-CCTC-CTACTTGGATAACTGTGGTAATTCTAGAGCTAATACATGCAGCAAGTCCCGAC--TTC------------TGGAAGGGACGTATTTATTAGATACAAAACCAATGCAGC--TTC--------------GGCTGGTCCCTTGGTGATTCATGATAACTGCTCGAATCGCATGGCCT--TGCGCCGGCGATGGTTCATTCAAGTTTCTGCCCTATCAACTGTCGATGGTAGGGTATTGGCCTACCATGG-TTGCAACGGGTGACGGAGAATTAGGGTTCGATTCCGGAGAGGGAGCCTGAGAAACGGCTACCACATCCAAGGAAGGCAGCAGGCGCGCAAATTACCCAATCCCGACTCGGGGAGGTAGTGACAAAAAATACTGATACCGGGCTCAC--AAAGTCCGGCAATCGGAATGAGAACAACTCAAACCCCTTATCGATGAACAATTGGAGGGCAAGTCTGGTGCCAGCAGCCGCGGTAATTCCAGCTCCAATAGCGTATATTAAAGTTGTTGCAGTTAAAAAGCTCGTAGTTGGATTTCGGGG-------------------------------------------------------------------------------------CGGTCCCGTCGGTCCGTCGTGAGACTGGC-ACTGACGGGCCTCCC----TTCCTCTCGAAGTCCCCGTCTGCTCTTCACTGCAGTGGAGTGGGGAATTCGTGACGTTTACTGTGAAAAAATTAGAGTGTTCAAAGCAGGCAGCC--GCTTGAATACATTAGCATGGAATAATGGAATAGGACTTG---------------------------------GGTCCTATTTTGTTGGTTTC--C-GGGACCGAAGTAATGATTAATAGGGACAGTCGGGGGCATTCGTATTTAATTGTCAGAGGTGAAATTCTTGGATTTATGAAAGACGAACAACTGCGAAAGCAT-TTGCCAAGGATGTTTTCATTAATCAAGAACGAAAGTTAGGGGTTCGAAGACGATCAGATACCGTCCTAGTCCTAACCATAAACTATGCCGACTAGGGATCGGTGGATGCTACTG-TTGGCTCCATCGGCACCTTGGGAGAAATCAA-AGTTTTTGGGTTCCGGGGGGAGTATGGTCGCAAGGCTGAAACTTAAAGGAATTGACGGAAGGGCACCACCAGGAGTGGAGCCTGCGGCTTAATTTGACTCAACACGGGGAAACTCACCAGGTCCGGACATGGCGAGGATTGACAGATTGATAGCTCTTTCTTGATTCTATGGGTGGTGGTGCATGGCCGTTCTTAGTTGGTGGAGTGATTTGTCTGGTTAATTCCGTTAACGAACGAGACCTTAACCTGCTAACTAGTTACG-CCGTTTT--CGAACGGTGGC-------------------------------------------------------------------CAACTTCTTAGAGGGACTATCGGG-----TCGAAACCGATGGAAGTTTGAGGCAATAACAGGTCTGTGATGCCCTTAGATGTTCTGGGCCGCACGCGCGCTACACTGACAAAGTCAGCGAGCATTGTCCTTCGCCGGTAGGTGTGGGTAATCTTGTGAAACTTTGTCGTGCTGGGGATAGATCATTGCAATTATTGATCTTCAACGAGGAATTCCTAGTAAGCGCAAGTCATCAGCTTGCGTTGATTACGTCCCTGCCCTTTGTACACACCGCCCGTCGCTACTACCGATTGGATGGTTTAGTGAGGTCTTCGGATTGCGCT--TAGGTGAGTCGCAAGACCCGCCT--------------------------------------------------------------------------------------------------------------------------------------TGAAGCGGGAA-------CAGCCCAAGCCTGTAATCTCCGGTGCCTTGCATC---------GGCGAATTGTAGTCTGGAGAAG---GGCCAT------CTCCGCAGC-GTCCTCCCGAAGTCGCCGAGGAAAGGCGCGCCAGAGAGGGTGATAGCCCCGTGCGTGGGAGCGACTGACTGTGGAACACGAGGCCTCT----TCGGAGAGTCGGGTTGTTTGGGATTGCAGCCCAAAGTGGGTGGTAAACTCCATCTAAGGCTAAATACTGGCACAAGACCGATAGTGAACAAGTACCGTGAGGGAAAGATGAAAAGCACTTTGGAAAGAGAGTCAAATAGTGCGTGAAACCGTTGGGAGGGAAGCGAATGAGGCCGGCTTGGTC-----CTCTGCGGGTACAGGCAGGTCGATGAGCGCCCTCTGGCCGAGGGATCCCTTTGGGACCCGCGGCTGGCGGGGACCGCTCGTCGCCCTATG-CTGCACTCCCGCGTGGACCAGTCAGCGGCAGTTTCTGGTGCGCCAGGCGC----TCTGTGGGGCAGGTGGCCGAGTCCTTCGGGCCTCGGTTCTGGCCCCCTGAGTGCGACGCGCCGGAGACTGAGGAGAGTGGCGGCCTTCGCCCGAGCAGCGCAAGCCGCATGGCCGGA--------------------------CGGCTGCGACGACTGCGTCGGACCGGTGGGGACTGCTTGCAGT------------------------------------------------GCCCGCTGAGCGAGATGTGGGCGTGGCGGCGCAGTCACGATGTGCGCTGAGGTCGCTGGCGCCTAGCCGGTCCCATCCGACCCGTCTTGAAACACGGACCAAGGAGTGCAGCATGCGCGCGAGCCTTCGGG-------------------------T----------------GGCAAACCCCTGGGCGGAGTGAAAGCGAAAGTGCGTTTGACGC---ACCGAGGTGAGAGCGGGCGCTTGCTCGTCCGCGCATCATCGACCGATCCGCACC---------ACTCGTGGTGGGATTTGAGTGAGAGTGTGCCTGTTGCGACCCGAAAGATGGTGAACTATGCCCGAACAGGGTGAAGCCAGGGGAAACCCTGGTGGAAGCCCGAAGCGATTCTGACGTGCAAATCGA-TCGTCTGATTTGGGTATAGGGGCGAAAGACTAATCGAACCATCTAGTAGCTGGTTCCCTCCGAAGTTTCCCTCAGGATAGCTGGAACCC--GCCTGT-GCAGTTTTATCAGGTAAAGCGAATGATTAGAGGTCTTGGGGTTGAAACAACCTCAACCTATTCTCAAACTTTAAATAGGTAAGACGTC----CGACTTGCTTGA--GTGAAGCCGGAC-CT-----CGAATG-CAGGGTTCCTAGTGGGCCATTTTTGGTAAGCAGAACTGGCGATGCGGGATGAACCGAAAGCGGGGTTAAGGTGCCAAAGTCGACGCTCATCAGACCCCACAAAAGGTGTTGGTTGATCCAGACAGCAGGACGGTGGCCATAAAAGTCGGAACCCGCTAAGGAGTGTGTAACAACTCACCTGCCGAATCAACCAGCCCTGAAAATGGATGGCGCTCAAGCGTCGCACCCA--CACCCCGCCGTCGGGCC---------GAGCTGGCTGGCCCGACGTGTAGGAGGGCGCAGCGGT-------------------GGTGTTGCAGCCTAAGGCGCGAGCCTGGGTCAAACCGCCGTTGGTGCAGATCTTGGTGGTAGTAGCAAATATTCAAATGAGAACTTTGAAGACTGAAGTGGAGAAAGGTTCCATGTGAACAGCAGTTGGACATGGGTGAGTCGGTCCTAAGGGACGGGTTAACTCCTAGC---------------------------------------------------------------------AAGTGCGCACTCCCGGTCCGCCGGGAAGGCGCCCTC--TCCCGAAAGGGAATCGGGTTAATATTCCCGAACCGGAACGCGGATAGGGCCGGTGGTCCTCGCGGTCGCCGACCACGGCGGTAACGCAAGCGAACTCGGAGACGCTGGCGGGGGCTCTGGGAAGAGTTCTCTTTTCTTCTTGACGGGCCG---ACCCCCTGGAATGGGATTGCCCCGAGATAGGGT--TCTGTGCTCGGCAAAGCGCTGCACCTCTTGCAGCGTCCGGTGCGCTCCCGACAGCCCTTGAAAATCCGAGGGAG---------------TGGATGATTCTCGCGTCCGGCCGTACTCATAACCGCATCAGGTCTCCAAGGTGAACAGCCTCTAGTCG-ATAGAACAATGTAGGTAAGGGAAGTCGGCAAATTAGATCCGTAACTTCGGGAAAAGGATTGGCTCTAAGGGCTGGGTCTGTCGGGCTTTGACTGGAAGCAGATGTTGCCCGGC--GCATCTGGGTGAGCGGC--------------------------------CCTCGGGCTGCGAGCCCGGGAGCGCCTGGTGGCGACTGCAGAAGGTCGCAGCTT-------GGCCCTCGC--------GGGTCGATCGGCAGGCAACGAACAGCCAACTTAGAACTGGAACGGACAAGGGGAATCCGACTGTTTAATTAAAACAAAGCATTGCGATGGCCGG-AAACAGTGTTGACGCAATGTGATTTCTGCCCAGTGCTCTGAATGTCAAAGTGAAGAAATTCAACCAAGCACGGGTAAACGGCGGGAGTAACTATGACTCTCTTAAGGTAGCCAAATGCCTCGTCATCTAATTAGTGACGCGCATGAATGGATTAACGAGATTCCCACTGTCCCTATCTACTATCTAGCGAAACCACAGCCAAGGGAACGGGCTTGGCAGAATCAGCGGGGAAAGAAGACCCTGTTGAGCTTGACTCTAGTCCGACTTTGTGAAAAGACATGAGAGGTGTAGAATAGGTGGGAGCTCC----GGCGAAAATGAAATACCACTACTTTCATTGTTTTTTTACTTATTCAATGAGGCGGAAGCGGGCTTCA---CGGCCCAC----------------------------------CTTCTGGCGTTAAGGCTCCAC------GCGGG-CCGATCCGGGTTGAAGACAGTGTCAGATGGGGAGTTTGGCTGGGGCGGCACATCTGTTAAATGATAACGCAGGTGTCCTAAGGTGAGCTCAACGAGAACGGAAATCTCGTGTGGAACAAAAGGGTACAAGCTCACTTGATTTTGATTTTCAGTATGAATACAAACCGTGAAAGCGTGGCCTATCGATCCTTTAGTC-TTTAAGAGTTTTAAGCTAGAGGTGTCAGAAAAGTTACCACAGGGATAACTGGCTTGTGGCGGCCAAGCGTTCATAGCGACGTCGCTTTTTGATCCTTCGATGTCGGCTCTTCCTACCACTGCGAAGCAGAATTCGCCAAATGTCGGATTGTTCACCCGCTAATAGGGAACGT
	Aplysina_fulva	---------------------------------GTCTCAAAGATTAAGCCATGC-ATGTCTAAGTATGAACGCTCCT-CATTGTGAAACTGCGAATGGCTCATTAAATCAGTTATAGTTTATTTGATGGTA-CCTC-CTACTTGGATAACTGTGGTAATTCTAGAGCTAATACATGCAGCAAGTCCCGAC--TTC------------TGGAAGGGACGTATTTATTAGATACAAAACCAATGCAGC--TTC--------------GGCTGGTCCCTTGGTGATTCATGATAACTGCTCGAATCGCATGGCCT--TGCGCCGGCGATGGTTCATTCAAGTTTCTGCCCTATCAACTGTCGATGGTAGGGTATTGGCCTACCATGG-TTGCAACGGGTGACGGAGAATTAGGGTTCGATTCCGGAGAGGGAGCCTGAGAAACGGCTACCACATCCAAGGAAGGCAGCAGGCGCGCAAATTACCCAATCCCGACTCGGGGAGGTAGTGACAAAAAATACTGATACCGGGCTCAC--AAAGTCCGGCAATCGGAATGAGAACAACTCAAACCCCTTATCGATGAACAATTGGAGGGCAAGTCTGGTGCCAGCAGCCGCGGTAATTCCAGCTCCAATAGCGTATATTAAAGTTGTTGCAGTTAAAAAGCTCGTAGTTGGATTTCGGGG-------------------------------------------------------------------------------------CGGTCCCGTCGGTCCGTCGTGAGACTGGC-ACTGACGGGCCTCCC----TTCCTCTCGAAGTCCCCGTCTGCTCTTCACTGCAGTGGAGTGGGGAATTCGTGACGTTTACTGTGAAAAAATTAGAGTGTTCAAAGCAGGCAGCC--GCTTGAATACATTAGCATGGAATAATGGAATAGGACTTG---------------------------------GGTCCTATTTTGTTGGTTTC--C-GGGACCGAAGTAATGATTAATAGGGACAGTCGGGGGCATTCGTATTTAATTGTCAGAGGTGAAATTCTTGGATTTATGAAAGACGAACAACTGCGAAAGCAT-TTGCCAAGGATGTTTTCATTAATCAAGAACGAAAGTTAGGGGTTCGAAGACGATCAGATACCGTCCTAGTCCTAACCATAAACTATGCCGACTAGGGATCGGTGGATGCTACTG-TTGGCTCCATCGGCACCTTGGGAGAAATCAA-AGTTTTTGGGTTCCGGGGGGAGTATGGTCGCAAGGCTGAAACTTAAAGGAATTGACGGAAGGGCACCACCAGGAGTGGAGCCTGCGGCTTAATTTGACTCAACACGGGGAAACTCACCAGGTCCGGACATGGCGAGGATTGACAGATTGATAGCTCTTTCTTGATTCTATGGGTGGTGGTGCATGGCCGTTCTTAGTTGGTGGAGTGATTTGTCTGGTTAATTCCGTTAACGAACGAGACCTTAACCTGCTAACTAGTTACG-CCGTTTT--CGAACGGTGGC-------------------------------------------------------------------CAACTTCTTAGAGGGACTATCGGG-----TCGAAACCGATGGAAGTTTGAGGCAATAACAGGTCTGTGATGCCCTTAGATGTTCTGGGCCGCACGCGCGCTACACTGACAAAGTCAGCGAGCATTGTCCTTCGCCGGTAGGTGTGGGTAATCTTGTGAAACTTTGTCGTGCTGGGGATAGATCATTGCAATTATTGATCTTCAACGAGGAATTCCTAGTAAGCGCAAGTCATCAGCTTGCGTTGATTACGTCCCTGCCCTTTGTACACACCGCCCGTCGCTACTACCGATTGGATGGTTTAGTGAGGTCTTCGGATTGCGCT--TAGGTGAGTCGCAAGACCCGCCTT-GGCTG--CGAGAAGTAGATCAAATTTGATCATCTA------------------------------------------------------CGGAGGAAAAGAAACTAACCAGGATTCCCCCAGTAGCGGCGAGTGAAGCGGGAA-------CAGCCCAAGCCTGTAATCTCCGGTGCCTTGCATC---------GGCGAATTGTAGTCTGGAGAAG---GGCCAT------CCCCGCAGC-GTCCTCCCGAAGTCGCCGAGGAAAGGCGCGCCAGAGAGGGTGATAGCCCCGTGCGTGGGAGCGACTGACTGTGGGACACGAGGCCTCT----TCGGAGAGTCGGGTTGTTTGGGATTGCAGCCCAAAGTGGGTGGTAAACTCCATCTAAGGCTAAATACTGGCACAAGACCGATAGTGAACAAGTACCGTGAGGGAAAGATGAAAAGCACTTTGGAAAGAGAGTCAAATAGTGCGTGAAACCGTTGGGAGGGAAGCGAATGAGGCCGGCTTGGTC-----CTCTGCGGGTACAGGCAGGTCGATGAGCGCCCTCTGGCCGAGGGATCCCTTTGGGACCCGCGGCTGGCGGGGACCGCTCGTCGCCCTATG-CTGCACTCCCGCGTGGACCAGTCAGCGGCAGTTTCTGGTGCGCCAGGCGC----TCTGTGGGGCAGGTGGCCGAGTCCTTCGGGCCTCGGTTCTGGCCCCTTGAGTGCGACGCGCTGGAGACTGAGGAGAGTGGCGACCTTCGCCCGAGCAGCGCAAGCCGCATGGCCGGA--------------------------CGGCTGCGACGACTGCGTCGGACCGGTGGGGACTGCTTGCAGT------------------------------------------------GCCCGCTGAGCGAGATGTGGGCGTGGCGGCGCAGTCACGATGTGCGCTGAGGTCGCTGGCGCCTAGCCGGTCCCATCCGACCCGTCTTGAAACACGGACCAAGGAGTGCAGCATGCGCGCGAGCCTTCGGG-------------------------T----------------GGCAAACCCCTGGGCGGAGTGAAAGCGAAAGTGCGTTTGACGC---ACCGAGGTGAGAGCGGGCGCTTGCTCGTCCGCGCATCATCGACCGATCCGCACC---------ACTCGTGGTGGGATTTGAGTGAGAGTGTGCCTGTTGCGACCCGAAAGATGGTGAACTATGCCCGAACAGGGTGAAGCCAGGGGAAACCCTGGTGGAAGCCCGAAGCGATTCTGACGTGCAAATCGA-TCGTCTGATTTGGGTATAGGGGCGAAAGACTAATCGAACCATCTAGTAGCTGGTTCCCTCCGAAGTTTCCCTCAGGATAGCTGGAACCC--GCCTGT-GCAGTTTTATCAGGTAAAGCGAATGATTAGAGGTCTTGGGGTTGAAACAACCTCAACCTATTCTCAAACTTTAAATAGGTAAGACGTC----CGACTTGCTTGA--GTGAAGCCGGAC-CT-----CGAATG-CAGGGTTCCTAGTGGGCCATTTTTGGTAAGCAGAACTGGCGATGCGGGATGAACCGAAAGCGGGGTTAAGGTGCCAAAGTCGACGCTCATCAGACCCCACAAAAGGTGTTGGTTGATCCAGACAGCAGGACGGTGGCCATAAAAGTCGGAACCCGCTAAGGAGTGTGTAACAACTCACCTGCCGAATCAACCAGCCCTGAAAATGGATGGCGCTCAAGCGTCGCACCCA--CACCCCGCCGTCGGGCC---------GAGCTGGCTGGCCCGACGTGTAGGAGGGCGCAGCGGT-------------------GGTGTTGCAGCCTAAGGCGCGAGCCTGGGTCAAACCGCCGTTGGTGCAGATCTTGGTGGTAGTAGCAAATATTCAAATGAGAACTTTGAAGACTGAAGTGGAGAAAGGTTCCATGTGAACAGCAGTTGGACATGGGTGAGTCGGTCCTAAGGGACGGGTTAACTCCTAGC---------------------------------------------------------------------AAGTGCGCACTCCCGGTCCGCCGGGAAGGCGCCCTC--TCCCGAAAGGGAATCGGGTTAATATTCCCGAACCGGAACGCGGATAGGGCCGGTGGTCCTCGCGGTCGCCGACCACGGCGGTAACGCAAGCGAACTCGGAGACGCTGGCGGGGGCTCTGGGAAGAGTTCTCTTTTCTTCTTGACGGGCCG---ACCCCCTGGAATGGGATTGCCCCGAGATAGGGT--TCTGTGCTCGGCAAAGCGCTGCACCTCTTGCAGCGTCCGGTGCGCTCCCGACAGCCCTTGAAAATCCGAGGGAG---------------TGGATGATTCTCGCGTCCGGCCGTACTCATAACCGCATCAGGTCTCCAAGGTGAACAGCCTCTAGTCG-ATAGAACAATGTAGGTAAGGGAAGTCGGCAAATTAGATCCGTAACTTCGGGAAAAGGATTGGCTCTAAGGGCTGGGTCTGTCGGGCTTTGACTGGAAGCAGATGTTGCCCGGC--GCATCTGGGTGAGCGGC--------------------------------CCTCGGGCTGCGAGCCCGGGAGCGCCTGGTGGCGACTGCAGAAGGTCGCAGCTT-------GGCCCTCGC--------GGGTCGATCGGCAGGCAACGAACAGCCAACTTAGAACTGGAACGGACAAGGGGAATCCGACTGTTTAATTAAAACAAAGCATTGCGATGGCCGG-AAACAGTGTTGACGCAATGTGATTTCTGCCCAGTGCTCTGAATGTCAAAGTGAAGAAATTCAACCAAGCACGGGTAAACGGCGGGAGTAACTATGACTCTCTTAAGGTAGCCAAATGCCTCGTCATCTAATTAGTGACGCGCATGAATGGATTAACGAGATTCCCACTGTCCCTATCTACTATCTAGCGAAACCACAGCCAAGGGAACGGGCTTGGCAGAATCAGCGGGGAAAGAAGACCCTGTTGAGCTTGACTCTAGTCCGACTTTGTGAAAAGACATGAGAGGTGTAGAATAGGTGGGAGCTCC----GGCGAAAATGAAATACCACTACTTTCATTGTTTTTTTACTTATTCAATGAGGCGGAAGCGGGCTTCA---CGGCCCAC----------------------------------CTTCTGGCGTTAAGGCTCCAC------GCGGG-CCGATCCGGGTTGAAGACAGTGTCAGATGGGGAGTTTGGCTGGGGCGGCACATCTGTTAAATGATAACGCAGGTGTCCTAAGGTGAGCTCAACGAGAACGGAAATCTCGTGTGGAACAAAAGGGTACAAGCTCACTTGATTTTGATTTTCAGTATGAATACAAACCGTGAAAGCGTGGCCTATCGATCCTTTAGTC-TTTAAGAGTTTTAAGCTAGAGGTGTCAGAAAAGTTACCACAGGGATAACTGGCTTGTGGCGGCCAAGCGTTCATAGCGACGTCGCTTTTTGATCCTTCGATGTCGGCTCTTCCTACCACTGCGAAGCAGAATTCGCCAAATGTCGGATTGTTCACCCGCTAATAGGGAACGT
	Verongula_reisweigi	--------------------------------------------------------------------------------------------------------------------------------------------------------------------------------------------------------------------------------------------------------------------------------------------------------------------------------------------------------------------------------------------------------------------------------------------------------------------------------------------------------------------------------------------------------------------------------------------------GAACAATTGGAGGGCAAGTCTGGTGCCAGCAGCCGCGGTAATTCCAGCTCCAATAGCGTATATTAAAGTTGTTGCAGTTAAAAAGCTCGTAGTTGGATTTCGGGG-------------------------------------------------------------------------------------CGGTCCCGTCGGTCCGTCGTGAGACTGGC-ACTGACGGGCCTCCC----TTCCTCTCGAAGTCCCCGTCTGCTCTTCACTGCAGTGGAGTGGGGAATTCGTGACGTTTACTGTGAAAAAATTAGAGTGTTCAAAGCAGGCAGCC--GCTTGAATACATTAGCATGGAATAATGGAATAGGACTTG---------------------------------GGTCCTATTTTGTTGGTTTC--C-GGGACCGAAGTAATGATTAATAGGGACAGTCGGGGGCATTCGTATTTAATTGTCAGAGGTGAAATTCTTGGATTTATGAAAGACGAACAACTGCGAAAGCAT-TTGCCAAGGATGTTTTCATTAATCAAGAACGAAAGTTAGGGGTTCGAAGACGATCAGATACCGTCCTAGTCCTAACCATAAACTATGCCGACTAGGGATCGGTGGATGCTACTG-TTGGCTCCATCGGCACCTTGGGAGAAATCAA-AGTTTTTGGGTTCCGGGGGGAGTATGGTCGCAAGGCTGAAACTTAAAGGAATTGACGGAAGGGCACCACCAGGAGTGGAGCCTGCGGCTTAAT--------------------------------------------------------------------------------------------------------------------------------------------------------------------------------------------------------------------------------------------------------------------------------------------------------------------------------------------------------------------------------------------------------------------------------------------------------------------------------------------------------------------------------------------------------------------------------------------------------------------------------------------------------------------------------------------------------------------------------------------------------------------------------------------------------------------------------------------------------------------------------------------------------------------------------------------------------------------------------------------------------------------------------------------------------------------------------------------------------------------------------------------------------------------------------------------------------------------------------------------------------------------------------------------------------------------------------------------------------------------------------------------------------------------------------------------------------------------------------------------------------------------------------------------------------------------------------------------------------------------------------------------------------------ACGGACCAAGGAGTGCAGCATGCGCGCGAGCCTTCGGG-------------------------T----------------GGCAAACCCCTGGGCGGAGTGAAAGCGAAAGTGCGTTTGACGC---ACCGAGGTGAGAGCGGACGGTGACACGCCCGCGCATCATCGACCGATCCGCATC---------ACTTGTGGTGGGATTTGAGTGAGAGTGTGCCTGTTGCGACCCGAAAGATGGTGAACTATGCCCGAACAGGGTGAAGCCAGGGGAAACCCTGGTGGAAGCCCGAAGCGATTCTGACGTGCAAATCGA-TCGTCTGATTTGGGTATAGGGGCGAAAGACTAATCGAACCATCTAGTAGCTGGTTCCCTCCGAAGTTTCCCTCAGGATAGCTGGAACCC--GTGTGT-GCAGTTTTATCAGGTAAAGCGAATGATTAGAGGTCTTGGGGTTGAAACAACCTCAACCTATTCTCAAACTTTAAATAGGTAAGACGTC----CGACTTGCTCAA--GTGAAGCCGGAC-CT-----CGAATG-CAGGGTTCCTAGTGGGCCATTTTTGGTAAGCAGAACTGGCGATGCGGGATGAACCGAAAGCCGGGTTAAGGTGCCAAAGTCGACGCTCATCAGACCCCACAAAAGGTGTTGGTTGATCCAGACAGCAGGACGGTGGCCATAAAAGTCGGAACCCGCTAAAGAGTGTGTAACAACA---------------------------------------------------------------------------------------------------------------------------------------------------------------------------------------------------------------------------------------------------------------------------------------------------------------------------------------------------------------------------------------------------------------------------------------------------------------------------------------------------------------------------------------------------------------------------------------------------------------------------------------------------------------------------------------------------------------------------------------------------------------------------------------------------------------------------------------------------------------------------------------------------------------------------------------------------------------------------------------------------------------------------------------------------------------------------------------------------------------------------------------------------------------------------------------------------------------------------------------------------------------------------------------------------------------------------------------------------------------------------------------------------------------------------------------------------------------------------------------------------------------------------------------------------------------------------------------------------------------------------------------------------------------------------------------------------------------------------------------------------------------------------------------------------------------------------------------------------------------------------------------------------------------------------------------------------------------------------------------------------
	Aplysina_lacunosa	---------------------------------------AAGATTAAGCCATGC-ATGTCTAAGTATGAACGCTCCT-CATTGTGAAACTGCGAATGGCTCATTAAATCAGTTATAGTTTATTTGATGGTA-CCTC-CTACTTGGATAACTGTGGTAATTCTAGAGCTAATACATGCAGCAAGTCCCGAC--TTC------------TGGAAGGGACGTATTTATTAGATACAAAACCAATGCAGC--TTC--------------GGCTGGTCCCTTGGTGATTCATGATAACTGCTCGAATCGCATGGCCT--TGCGCCGGCGATGGTTCATTCAAGTTTCTGCCCTATCAACTGTCGATGGTAGGGTATTGGCCTACCATGG-TTGCAACGGGTGACGGAGAATTAGGGTTCGATTCCGGAGAGGGAGCCTGAGAAACGGCTACCACATCCAAGGAAGGCAGCAGGCGCGCAAATTACCCAATCCCGACTCGGGGAGGTAGTGACAAAAAATACTGATACCGGGCTCAC--AAAGTCCGGCAATCGGAATGAGAACAACTCAAACCCCTTATCGATGAACAATTGGAGGGCAAGTCTGGTGCCAGCAGCCGCGGTAATTCCAGCTCCAATAGCGTATATTAAAGTTGTTGCAGTTAAAAAGCTCGTAGTTGGATTTCGGGG-------------------------------------------------------------------------------------CGGTCCCGTCGGTCCGTCGTGAGACTGGC-ACTGACGGGCCTCCC----TTCCTCTCGAAGTCCCCGTCTGCTCTTCACTGCAGTGGAGTGGGGAATTCGTGACGTTTACTGTGAAAAAATTAGAGTGTTCAAAGCAGGCAGCC--GCTTGAATACATTAGCATGGAATAATGGAATAGGACTTG---------------------------------GGTCCTATTTTGTTGGTTTC--C-GGGACCGAAGTAATGATTAATAGGGACAGTCGGGGGCATTCGTATTTAATTGTCAGAGGTGAAATTCTTGGATTTATGAAAGACGAACAACTGCGAAAGCAT-TTGCCAAGGATGTTTTCATTAATCAAGAACGAAAGTTAGGGGTTCGAAGACGATCAGATACCGTCCTAGTCCTAACCATAAACTATGCCGACTAGGGATCGGTGGATGCTACTG-TTGGCTCCATCGGCACCTTGGGAGAAATCAA-AGTTTTTGGGTTCCGGGGGGAGTATGGTCGCAAGGCTGAAACTTAAAGGAATTGACGGAAGGGCACCACCAGGAGTGGAGCCTGCGGCTTAATTTGACTCAACACGGGGAAACTCACCAGGTCCGGACATGGCGAGGATTGACAGATTGATAGCTCTTTCTTGATTCTATGGGTGGTGGTGCATGGCCGTTCTTAGTTGGTGGAGTGATTTGTCTGGTTAATTCCGTTAACGAACGAGACCTTAACCTGCTAACTAGTTACG-CCGTTTT--CGAACGGTGGC-------------------------------------------------------------------CAACTTCTTAGAGGGACTATCGGG-----TCGAAACCGATGGAAGTTTGAGGCAATAACAGGTCTGTGATGCCCTTAGATGTTCTGGGCCGCACGCGCGCTACACTGACAAAGTCAGCGAGCATTGTCCTTCGCCGGTAGGTGTGGGTAATCTTGTGAAACTTTGTCGTGCTGGGGATAGATCATTGCAATTATTGATCTTCAACGAGGAATTCCTAGTAAGCGCAAGTCATCAGCTTGCGTTGATTACGTCCCTGCCCTTTGTACACACCGCCCGTCGCTACTACCGATTGGATGGTTTAGTGAGGTCTTCGGATTGCGCT--TAGGTGAGTCGCAAGACCCGCCTT-GGCTG--CGAG----------------------------------------------------------------------------------------------------------------------------------------------------------------GATGCCTTGCATC---------GGCGAATTGTAGTCTGGAGAAG---GGCCAT------CCCCGCATC-GTCCTCCCGAAGTCGCCGAGGAAAGGCGCGCCAGAGAGGGTGATAGCCCCGTGCGTGGGAGCGACTGACTGCGGGACACGAGGCCTCT----TCGGAGAGTCGGGTTGTTTGGGATTGCAGCCCAAAGTGGGTGGTAAACTCCATCTAAGGCTAAATACTGGCACAAGACCGATAGTGAACAAGTACCGTGAGGGAAAGATGAAAAGCACTTTGGAAAGAGAGTCAAATAGTGCGTGAAACCGTTGGGAGGGAAGCGAATGAGGCCGGCTTGGTC-----CTCTGCGGGTACAGGCAGGTGGATGAGCGCCCTCTGGCCGAGGGATCCCTTTGGGACCCGCGGCTGGCGGGGACCGCTCGTCGCCCTATG-CTGCACTCCCGCGTGGACCAGTCAGCGGCAGTTTCTGGTGCGCCAGGCGC----TCTGTGGGGCAGGTGGCCGAGTCCTTCGGGCCTCGGTTCTGGCCCCCTGAGTGCGACGCGCCGGAGACTGAGGAGAGTGGCGGCCTTCGCCCGAGCAGCGCAAGCCGCATGGCCGGA--------------------------CGGCTGCGACGACTGCGTCGGACCGGTGGGGACTGCTTGCAGT------------------------------------------------GCCCGCTGAGCGAGATGTGGGCGTGGCGGCGCAGTCACGATGTGCGCTGAGGTCGCTGGCGCCTAGCCGGTCCCATCCGACCCGTCTTGAAACACGGACCAAGGAGTGCAGCATGCGCGCGAGCCTTCGGG-------------------------T----------------GGCAAACCCCTGGGCGGAGTGAAAGCGAAAGTGCGTTTGACGC---ACCGAGGTGAGAGCGGGCGCTTGCTCGTCCGCGCATCATCGACCGATCCGCACC---------ACTCGTGGTGGGATTTGAGTGAGAGTGTGCCTGTTGCGACCCGAAAGATGGTGAACTATGCCCGAACAGGGTGAAGCCAGGGGAAACCCTGGTGGAAGCCCGAAGCGATTCTGACGTGCAAATCGA-TCGTCTGATTTGGGTATAGGGGCGAAAGACTAATCGAACCATCTAGTAGCTGGTTCCCTCCGAAGTTTCCCTCAGGATAGCTGGAACCC--GCCTGT-GCAGTTTTATCAGGTAAAGCGAATGATTAGAGGTCTTGGGGTTGAAACAACCTCAACCTATTCTCAAACTTTAAATAGGTAAGACGTC----CGACTTGCTTGA--GTGAAGCCGGAC-CT-----CGAATG-CAGGGTTCCTAGTGGGCCATTTTTGGTAAGCAGAACTGGCGATGCGGGATGAACCGAAAGCGGGGTTAAGGTGCCAAAGTCGACGCTCATCAGACCCCACAAAAGGTGTTGGTTGATCCAGACAGCAGGACGGTGGCCATAAAAGTCGGAACCCGCTAAGGAGTGTGTAACAACTCACCTGCCGAATCAACCAGCCCTGAAAATGGATGGCGCTCAAGCGTCGCACCCA--CACCCCGCCGTCGGGCC---------GAGCTGGCTGGCCCGACGTGTAGGAGGGCGCAGCGGT-------------------GGTGTTGCAGCCTAAGGCGCGAGCCTGGGTCAAACCGCCGTTGGTGCAGATCTTGGTGGTAGTAGCAAATATTCAAATGAGAACTTTGAAGACTGAAGTGGAGAAAGGTTCCATGTGAACAGCAGTTGGACATGGGTGAGTCGGTCCTAAGGGACGGGTTAACTCCTAGC---------------------------------------------------------------------AAGTGCGCACTCCCGGTCCGCCGGGAAGGCGCCCTC--TCCCGAAAGGGAATCGGGTTAATATTCCCGAACCGGAACGCGGATAGGGCCGGTGGTCCTCGCGGTCGCCGACCACGGCGGTAACGCAAGCGAACTCGGAGACGCTGGCGGGGGCTCTGGGAAGAGTTCTCTTTTCTTCTTGACGGGCCG---ACCCCCTGGAATGGGATTGCCCCGAGATAGGGT--TCTGTGCTCGGCAAAGCGCTGCACCTCTTGCAGCGTCCGGTGCGCTCCCGACAGCCCTTGAAAATCCGAGGGAG---------------TGGATGATTCTCGCGTCCGGCCGTACTCATAACCGCATCAGGTCTCCAAGGTGAACAGCCTCTAGTCG-ATAGAACAATGTAGGTAAGGGAAGTCGGCAAATTAGATCCGTAACTTCGGGAAAAGGATTGGCTCTAAGGGCTGGGTCTGTCGGGCTTTGACTGGAAGCAGATGTTGCCCGGC--GCATCTGGGTGAGCGGC--------------------------------CCTCGGGCTGCGAGCCCGGGAGCGCCTGGTGGCGACTGCAGAAGGTCGCAGCTT-------GGCCCTCGC--------GGGTCGATCGGCAGGCAACGAACAGCCAACTTAGAACTGGAACGGACAAGGGGAATCCGACTGTTTAATTAAAACAAAGCATTGCGATGGCCGG-AAACAGTGTTGACGCAATGTGATTTCTGCCCAGTGCTCTGAATGTCAAAGTGAAGAAATTCAACCAAGCACGGGTAAACGGCGGGAGTAACTATGACTCTCTTAAGGTAGCCAAATGCCTCGTCATCTAATTAGTGACGCGCATGAATGGATTAACGAGATTCCCACTGTCCCTATCTACTATCTAGCGAAACCACAGCCAAGGGAACGGGCTTGGCAGAATCAGCGGGGAAAGAAGACCCTGTTGAGCTTGACTCTAGTCCGACTTTGTGAAAAGACATGAGAGGTGTAGAATAGGTGGGAGCTCC----GGCGAAAATGAAATACCACTACTTTCATTGTTTTTTTACTTATTCAATGAGGCGGAAGCGGGCTTCA---CGGCCCAC----------------------------------CTTCTGGCGTTAAGGCTCCAC------GCGGG-CCGATCCGGGTTGAAGACAGTGTCAGATGGGGAGTTTGGCTGGGGCGGCACATCTGTTAAATGATAACGCAGGTGTCCTAAGGTGAGCTCAACGAGAACGGAAATCTCGTGTGGAACAAAAGGGTACAAGCTCACTTGATTTTGATTTTCAGTATGAATACAAACCGTGAAAGCGTGGCCTATCGATCCTTTAGTC-TTTAAGAGTTTTAAGCTAGAGGTGTCAGAAAAGTTACCACAGGGATAACTGGCTTGTGGCGGCCAAGCGTTCATAGCGACGTCGCTTTTTGATCCTTCGATGTCGGCTCTTCCTACCACTGCGAAGCAGAATTCGCCAAATGTCGGATTGTTCACCCGCTAATAGGGAACGT
	Smenospongia_aurea	AACCTGGTTGATCCTGCCAGTAGTCATATGCTTGTCTCAAAGATTAAGCCATGC-ATGTCTAAGTATGAACGCTCCT-CACTGTGAAACTGCGAATGGCTCATTAAATCAGTTATAGTTTATTTGATGGTA-CCTC-CTACTTGGATAACCGTGGTAATTCTAGAGCTAATACATGCAGCAAGTCCCGAC--TTC------------TGGAAGGGACGTATTTATTAGATACAAAACCAATGCAGC--TTC--------------GGCTGGTCCCTTGGTGATTCATGATAACTGCTCGAATCGCATGGCCT--TGCGCTGGCGATGGTTCATTCAAGTTTCTGCCCTATCAACTGTCGATGGTAGGGTATTGGCCTACCATGGTTTGCAACGGGTGACGGAGAATTAGGGTTCGATTCCGGAGAGGGAGCCTGAGAAACGGCTACCACATCCAAGGAAGGCAGCAGGCGCGCAARTTACCCAATCCCGACTCGGGGAGGTAGTGACAAAAAATACTGATACCCGGGCTCACAMAGTCCCGGCAATCGGAATGAGAACAATTTAAACCCCTTATCGATGAACAATTGGAGGGCAAGTCTGGTGCCAGCAGCCGCGGTAATTCCAGCTCCAATAGCGTATATTAAAGTTGTTGCAGTTAAAAAGCTCGTAGTTGGATTTCGGGG-------------------------------------------------------------------------------------CGGTCCCGTCGGTCCGTCGTGAGGCTGGC-ACTGACGGGCCTCCC----TTCCTCTCGAAGGCCCCATCTGCTCTTCACTGCAGTGGAGTGGGGAATTCGTGACGTTTACTGTGAAAAAATTAGAGTGTTCAAAGCAGGCAGCC--GCTTGAATACATCAGCATGGAATAATGGAATAGGACTTG---------------------------------GGTCCTATTTTGTTGGTTTC--T-GGGACCGAAGTAATGATTAATAGGGACAGTCGGGGGCATTCGTATTTAATTGTCAGAGGTGAAATTCTTGGATTTATGAAAGACGAACAACTGCGAAAG-AT-TCGCCAAGGATGTTTTCATTAATCAAGAACGAAAGTTAGGGGTTCGAAGACGATCAGATACCGTCCTAGTCCTAACCATAAACTATGCCGACTAGGGATCGGTGGATGCTACTG-TTGGCTCCATCGGCACCTTGGGAGAAATCAA-AGTTTTTGGGTTCCGGGGGGAGTATGGTCGCAAGGCTGAAACTTAAAGGAATTGACGGAAGGGCACCACCAGGAGTGGGA-CTGCGGCTTAATTTGACTCAACACGGGGAAACTCACCAGGTCCGGACATGGCGAGGATTGACAGATTGATAGCTCTTTCTTGATTCTATGGGTGGTGGTGCATGGCCGTTCTTAGTTGGTGGAGTGATTTGTCTGGTTAATTCCGTTAACGAACGAGACCTTAACCTGCTAAMTAGTTAYG-CYGTTTT--CGAACGGTGGC-------------------------------------------------------------------CAACTTCTTAGAGGGACTATCGGG-----TCGAAACCGATGGAAGTTTGAGGCAATAACAGGTCTGTGATGCCCTTAGATGTTCTGGGCCGCACGCGCGCTACACTGACAAAGTCAGCGAGCATTGTCCTTCGCCGGTAGGTGTGGGTAATCTTGTGAAACTTTGTCRTGCTGGGGATAGATCATTGCAATTATTGATCTTCAACGAGGAATTCCTAGTAAGCGCAAGTCATCAGCTTGCGTTGATTACGTCCCTGCCCTTTGTACACACCGCCCGTCGCTACTACCGATTGGATGGTTTAGTGAGGTCTTCGGATTGCGCT--GAGGTGGGTCGCAAGACTCGCCTC-GGCTG--CGAGAAGTAGATCAAATTTGATCATCTAGAGGAAGTAAAAGTCGTAACAAGGTTTCCGTAGGTGAACCTGCAGAAGGATCAA--------------------------------------------------------------------------------------------------------------------------------------------------------------------------------------------------------------------------------------------------------------------------------------------------------------------------------------------------------------------------------------------------------------------------------------------------------------------------------------------------------------------------------------------------------------------------------------------------------------------------------------------------------------------------------------------------------------------------------------------------------------------------------------------------------------------------------------------------------------------------------------------------------------------------------------------------------------------------------------------------------------------------------------------------------------------------------------------------------------------------------------------------------------------------------------------------------------------------------------------------------------------------------------------------------------------------------------------------------------------------------------------------------------------------------------------------------------------------------------------------------------------------------------------------------------------------------------------------------------------------------------------------------------------------------------------------------------------------------------------------------------------------------------------------------------------------------------------------------------------------------------------------------------------------------------------------------------------------------------------------------------------------------------------------------------------------------------------------------------------------------------------------------------------------------------------------------------------------------------------------------------------------------------------------------------------------------------------------------------------------------------------------------------------------------------------------------------------------------------------------------------------------------------------------------------------------------------------------------------------------------------------------------------------------------------------------------------------------------------------------------------------------------------------------------------------------------------------------------------------------------------------------------------------------------------------------------------------------------------------------------------------------------------------------------------------------------------------------------------------------------------------------------------------------------------------------------------------------------------------------------------------------------------------------------------------------------------------------------------------------------------------------------------------------------------------------------------------------------------------------------------------------------------------------------------------------------------------------------------------------------------------------------------------------------------------
	Ircinia_campana	---------------------------------GTCTCAAAGATTAAGCCATGC-ATGTCTAAGTATGAATATCTCTATACTGTGAAACTGCGAATGGCTCATTAAATCAGTTATAGTTTACTTGATGGTA-ACC--TTACTCGGATAACTGTACCAATTGTAGAGCTAATACGTGCACCAAGTCCCGAC--TTC------------TGGAAGGGATGTATTTATTAGATACAAAGCCAATGCGGG--CTTC-----------GGCCCGGTACAG-TGGCGAGTCATGATAACTGCTCGAATCGCATGGCCTA-AGCGCCGGCGATGGTTCATTCAAATTTCTGCCCTATCAACTTTCGATGGTAGGGTATTGGCCTACCATGG-TTACAACGGGTAACGGAGAATTAGGGTWCGATTCCGGAGAGGGAGCCTGAGAAACGGCTACCACATCCAAGGAAGGCAGCAGGCGCGCAAATTACCCAATCCCGACTCGGGGAGGTAGTGACAATAAATAACAATGCTGGGCTATT--TTGGTCTGGCAATTGGAATGAGAACAATATAAATCCCTTAACGAGGAACAATTGGAGGGCAAGTCTGGTGCCAGCAGCCGCGGTAATTCCAGCTCCAATAGCGTATATTAAAGTTGTTGCAGTTAAAAAGCTCGTAGTTGGGTTTCGGAG-------------------------------------------------------------------------------------CGGTCAGGCTGGTCCGCCGAGAGGCGAGT-ACTGGCCGGCCGCTC----TTCCTCTCGGAGTCCCTGTCTGCTCTTTGTTGCAGTGG-GCAGGGAATTCGGGACGTTTACTTTGAAAAAATTAGAGTGTTCAAAGCAGGCGATT--GCTTGAATACATTAGCATGGAATAATGGAATAGGACCTC---------------------------------GGTCCTATTTCGTTGGTTTC--C-AGGACCGAAGTAATGATTAATAGGGACAGTTGGGGGCATTCGTATTTAATTGTCAGAGGTGAAATTCTTGGATTTATGAAAGACGAACAACTGCGAAAGMAT-TTGCCAAGGATGTTTTCATTAATCAAGAACGAAAGTTAGGGGTTCGAAGACGATCAGATACCGTCCTAGTCCTAACCATAAACTATGCCGACTAGGGATCAGCGGATGTTATTGAATGACTCCGTTGGCACCTTATGAGAAATCAA-AGTTTTTGGGTTCCGGGGGGAGTATGGTCGCAAGGCTGAAACTTAAAGGAATTGACGGAAGGGCACCACCAGGAGTGGAGCCTGCGGCTTAATTTGACTCAACACGGGAAAACTCACCAGGTCCAGACATGGTAAGGATTGACAGATTGAGAGCTCTTTCTTGATTCTATGGGTGGTGGTGCATGGCCGTTCTTAGTTGGTGGAGTGATTTGTCTGGTTAATTCCGTTAACGAACGAGACCTTAACCTGCTAACTAGTTACG-CCATTCT--CGAATGGTGGC-------------------------------------------------------------------CAACTTCTTAGAGGGACTATCGGTG-----TTCAACCGATGGAAGTTTGAGGCAATAACAGGTCTGTGATGCCCTTAGATGTTCTGGGCCGCACGCGCGCTACACTGATCGAGCCAGCGAGC-CTGYCCCTCGCCGGTAGGTGCGGGTAATCTTGTGAAACTCGATCGTGCTGGGGATAGACCATTGCAATTATTGGTCTTCAACGAGGAATTCCTAGTAAGCGCAAGTCATCAGCTTGCGTTGATTACGTCCCTGCCCTTTGTACACACCGCCCGTCGCTACTACCGATTGAATGGTTTAGTGAGATCTTCGGATTGGAGTC-CTCGGTGGCGGCGACGCCGCCTTG-GGCAAC-CGAAAAGTTGACCTAACTGAATTATTTA------------------------------------------------------CGGAGGAAAAGAAACTAACAAGGATTCCCTCAGTAACGGCGAGCGAAGCGGGAA-------TAGCTCAAATTTGAAATCTCCGGTGCTTGCACC----------GGCGAATTGTAGTCTGTAGGGC--CAGTTTC------GCCCGAGACGGTGTCCCCAAAGTCGTCCTGGAAAGGCGGGCCGGAGAGGGTGAGAGCCCCGTGCGGGG-------GGGCGCCGTCGGAGGTAAGATCTGTGCCCGAAGAGTCGGGTTGTTTGGGATTGCAGCCCAAAATGGGTGGTAAACTCCATCTAAAGCTAAATACTGGCACGAGACCGATAGCGAACAAGTACCGTGAGGGAAAGATGAAAAGCACTTTGAAAAGAGAGTCAAACAGTACGTGAAACCGTCAGGGGGGAAACGAACGAGGTTGGTGCAGTG-----ATCGCGCAGGTTCAAGCAATGCCGAG------------GGTGCCGACGCGTGAACCGAGATGGTGCCGTGCCGTTCGCCCAAGGCAGTGC-CGTACTCCTCGTGAGCACGGACCAGCGGCGGTTGGACCGGAGCCACAAGGCGGCAGCGGAAGGTGAGTTGGTGTGGGTTCGTCCCGCGCCGACAGCTTATAGCCCTGCCGTGCGGCGCTCCGGCCCGACCGAGGAAGAAGGGCAGCCCTTGCCCGTTGTGGTGCACGCCGA-----------AAGGCGGGGCCTCCCGATTCGAGTGAGCCGTGCGGTGT-GGACTGCGTGCAGTGCTAA------------------------------------------------------CCGTGGCGGTTATCTCGTGTCGGTGAGCGTCACTTGTGCGCCAGTGCTGCTGGTATTCAGACGGCCTCGTCCGACCCGTCTTGAAACACGGACCAAGGAGTGCAACATGTGCGCGAGCCCTTTGG-------------------------C---------------GAGTAAACCAGAAGGCGCAATGAAAGTGAAGGCACGGTCGCCGT---GCTGAGGTGAGAGCCGTCCCC-----GGCGGCGCATCATCGACCGATCCCATCCGCTCCTTCG-GGTGCGGCGGGATTCGAGTAAGAGTGTACCTGTTGCGACCCGAAAGATGGTGAACTATGCCTGAATAGGGTGAAGCCAGAGGAAACTCTGGTGGAGGCCCGTAGCGATTCTGACGTGCAAATCGA-TCGTCAAATTTGGGTATAGGGGCGAAAGACTAATCGAACCATCTAGTAGCTGGTTCCCTCCGAAGTTTCCCTCAGGATAGCTGTAGCCC-----GAA-GCAGTTTTATCAGGTAAAGCGAATGATTAGAGGTATCGGGGAAGAAACTTCCTCGACCTATTCTCAAACTTTAAATAGGTAAGAAGTC----CGACTTGCTCAA-TTTGAAGCCGGAC-GC-----AGAATG-CTGGGTTACTAGTGGGCCATTTTTGGTAAGCAGAACTGGCGATGCGGGATGAACCGAACGCCGAGTTAAGGTGCCAAAGTCGACGCTCATCAGATCCCACAAAAGGTGTTGGTTGATATAGACAGCAGGACGGTGGCCATGGAAGTCGGAATCCGCTAAGGAGTGTGTAACAACTCACCTGCCGAATCAACTAGCCCTGAAAATGGATGGCGCTTAAGCGTCGCACCTA--TACTCGGCCGTCGGGGC---------AAGAGCGAGGCCCCGACGAGTAGGAGGGCGCGGTGGT-------------------GGTGATGCAGCCTTTGGCGTGAGCCTGGGTCAAACCGCCGCTGGTGCAGATCTTGGTGGTAGTAGCAAATATTCAAATGAGAGCTTTGAAGACTGAAGTGGGGAAAGGTTCCATGTGAACAGCAGTTGGACATGGGTTAGTCGGTCCTAAGAGATAGGGTAACTCCGTTT--------------------------------------------------------------------GAAAAGTGTGCAGTCCTC----ACGGTGTGCACCGTCC-TGTCGAAAGGGAATCGGGTCAATATTCCCGAACCGGAACACGGATATGGTG------------CCCTCGGCACCAAAGCGGCAACGCAAACGAACTCGGAGACGCCGGCGGGAGCCCCGGGAAGAGTTCTCTTTTCTTCTTAACATGCTG---TCACCCTGAAATCGGTTTGCCCGGAGATAGGGT--CACATGCCTGGTAAAGCGCCACACCTCTTGTGGCGTCCGGTGCGCTCTCGACGGCCCGTGAAAATCCGAGGGAG---------------CAGATGATTATCGTGTCCGGCCGTACTCATAACCGCAGCAGGTCTCCAAGGTGAACAGCCTCTAGTCG-ATAGAACAATGTAGGTAAGGGAAGTCGGCAAAATAGATCCGTAACTTTGGGAAAAGGATTGGCTCTAAGGGCTGGGTCTGTCGGGCTGTAGTCTGAAGCGGCCAGTCGAGATG--CGGACTGGTGGATGCCT--------------------------------CCTCGGGGGCGGAAGCCGGACTGCGGACCGGCAGTCCGTGGAGGGCTACAGCTT-------GGTCCGCGA--------GGGCCGATCGGCAGGCAACTAACAGCCAACTTAGAACTGGAACGGACAAGGGGAATCCGACTGTTTAATTAAAACAAAGCATTGCGATGGCCGG-TGATGGTGTTGACGCAATGTGATTTCTGCCCAGTGCTCTGAATGTCAAAGTGAAGAAATTCAACCAAGCGCGGGTAAACGGCGGGAGTAACTATGACTCTCTTAAGGTAGCCAAATGCCTCGTCATCTAATTAGTGACGCGCATGAATGGATTAACGAGATTCCCACTGTCCCTATCTACTATCTAGCGAAACCACAGCCAAGGGAACGGGCTTGGCAAAATCAGCGGGGAAAGAAGACCCTGTTGAGCTTGACTCTAGTCTGACTTTGTGAAAAGACATGAGAGGTGTAGAATAGGTGGGAGCGCA----AGCGCCGGTGAAATACCACTACTTTCATCGTTTTTTTACTTACTCGATTAGGCGGAAGCGGGCTTCA---CGGCCCAC----------------------------------CTTCTGGACTTCAAGGCCCCC--TCTGCGGGG-TCGATCCGAGTCGAAGACAGTGTCAGGTGGGGAGTTTGGCTGGGGCGGCACATCTGTCAAATGATAACGCAGGTGTCCTAAGGCTGGCTCAGTGAGAACGGAAATCTCACGTAGAACAAAAGGGTAAAAGCCAACTTGATTTTGATTTTCAGTATGAATACAAACTGCGAAAGCATGGCCTATCGATCCTTTAGTC-CTTAAGAGTTTTAAGCTAGAGGTGTCAGAAAAGTTACCACAGGGATAACTGGCTTGTGGCAGCCAAGCGTTCATAGCGACGTTGCTTTTTGATCCTTCGATGTCGGCTCTTCCTATCATTGTGAAGCAGAATTCACCAAGCGTTGGATTGTTCACCCACCAATAGGGAACGT
	Ircinia_felix	-----------------------------------------GATTAAGCCATGC-ATGTCTAAGTATGAATATCTCTATACTGTGAAACTGCGAATGGCTCATTAAATCAGTTATAGTTTACTTGATGGTA-ACC--TTACTCGGATAACTGTACCAATTGTAGAGCTAATACGTGCACCAAGTCCCGAC--TTC------------TGGAAGGGATGTATTTATTAGATACAAAGCCAATGCGGG--CTTC-----------GGCCCGGTACAG-TGGCGAGTCATGATAACTGCTCGAATCGCATGGCCTA-AGCGCCGGCGATGGTTCATTCAAATTTCTGCCCTATCAACTTTCGATGGTAGGGTATTGGCCTACCATGG-TTACAACGGGTAACGGAGAATTAGGGTTCGATTCCGGAGAGGGAGCCTGAGAAACGGCTACCACATCCAAGGAAGGCAGCAGGCGCGCAAATTACCCAATCCCGACTCGGGGAGGTAGTGACAATAAATAACAATGCTGGGCTATT--TTGGTCTGGCAATTGGAATGAGAACAATATAAATCCCTTAACGAGGAACAATTGGAGGGCAAGTCTGGTGCCAGCAGCCGCGGTAATTCCAGCTCCAATAGCGTATATTAAAGTTGTTGCAGTTAAAAAGCTCGTAGTTGGGTTTCGGAG-------------------------------------------------------------------------------------CGGTCAGGCTGGTCCGCCGAGAGGCGAGT-ACTGGCCGGCCGCTC----TTCCTCTCGGAGTCCCTGTCTGCTCTTTGTTGCAGTGG-GCAGGGAATTCGGGACGTTTACTTTGAAAAAATTAGAGTGTTCAAAGCAGGCGATT--GCTTGAATACATTAGCATGGAATAATGGAATAGGACCTC---------------------------------GGTCCTATTTCGTTGGTTTC--C-AGGACCGAAGTAATGATTAATAGGGACAGTTGGGGGCATTCGTATTTAATTGTCAGAGGTGAAATTCTTGGATTTATGAAAGACGAACAACTGCGAAAGCAT-TTGCCAAGGATGTTTTCATTAATCAAGAACGAAAGTTAGGGGTTCGAAGACGATCAGATACCGTCCTAGTCCTAACCATAAACTATGCCRACTAGGGATCAGCGGATGTTATTGAATGACTCCGTTGGCACCTTATGAGAAATCAA-AGTTTTTGGGTTCCGGGGGGAGTATGGTCGCAAGGCTGAAACTTAAAGGAATTGACGGAAGGGCACCACCAGGAGTGGAGCCTGCGGCTTAATTTGACTCAACACGGGAAAACTCACCAGGTCCAGACATGGTAAGGATTGACAGATTGAGAGCTCTTTCTTGATTCTATGGGTGGTGGTGCATGGCCGTTCTTAGTTGGTGGAGTGATTTGTCTGGTTAATTCCGTTAACGAACGAGACCTTAACCTGCTAACTAGTTACG-CCATTCT--CGAATGGTGGC-------------------------------------------------------------------CAACTTCTTAGAGGGACTATCGGTG-----TTCAACCGATGGAAGTTTGAGGCAATAACAGGTCTGTGATGCCCTTAGATGTTCTGGGCCGCACGCGCGCTACACTGATCGAGCCAGCGAGC-CTGTCCCTCGCCGGTAGGTGCGGGTAATCTTGTGAAACTCGATCGTGCTGGGGATAGACCATTGCAATTATTGGTCTTCAACGAGGAATTCCTAGTAAGCGCAAGTCATCAGCTTGCGTTGATTACGTCCCTGCCCTTTGTACACACCGCCCGTCGCTACTACCGATTGAATGGTTTAGTGAGATCTTCGGATTGGAGTC-CTCGGTGGCGGCGACGCCGCCTTG-GGCAAC-CGAAAAGTTGAGCTAACTGAATTATTTA--------------------------------------------------------------------------------------------------------------------------------------------------------------------------------------------------------------------------------------------------------------------------------------------------------------------------------------------------------------------------------------------------------------------------------------------------------------------------------------------------------------------------------------------------------------------------------------------------------------------------------------------------------------------------------------------------------------------------------------------------------------------------------------------------------------------------------------------------------------------------------------------------------------------------------------------------------------------------------------------------------------------------------------------------------------------------------------------------------------------------------------------------------------------------------------------------------------------------------------------------------------------------------------------------------------------------------------------------------------------------------------------------------------------------------------------------------------------------------------------------------------------------------------------------------------------------------------------------------------------------------------------------------------------------------------------------------------------------------------------------------------------------------------------------------------------------------------------------------------------------------------------------------------------------------------------------------------------------------------------------------------------------------------------------------------------------------------------------------------------------------------------------------------------------------------------------------------------------------------------------------------------------------------------------------------------------------------------------------------------------------------------------------------------------------------------------------------------------------------------------------------------------------------------------------------------------------------------------------------------------------------------------------------------------------------------------------------------------------------------------------------------------------------------------------------------------------------------------------------------------------------------------------------------------------------------------------------------------------------------------------------------------------------------------------------------------------------------------------------------------------------------------------------------------------------------------------------------------------------------------------------------------------------------------------------------------------------------------------------------------------------------------------------------------------------------------------------------------------------------------------------------------------------------------------------------------------------------------------------------------------------------------------------------------------------------------------------------------------------------------
	Ircinia_strobilina	---------------------------------GTCTCAAAGATTAAGCCATGC-ATGTCTAAGTATGAATGTCTCTATACTGTGAAACTGCGAATGGCTCATTAAATCAGTTATAGTTTACTTGATGGTA-ACC--TTACTCGGATAACTGTACCAATTGTAGAGCTAATACGTGCACCAAGTCCCGAC--TTC------------TGGAAGGGATGTATTTATTAGATACAAAGCCAATGCGGG--CTTC-----------GGCCCGGTACAGTTGGCGAGTCATGATAACTGCTCGAATCGCATGGCCTA-GGCGCCGGCGATGGTTCATTCAAATTTCTGCCCTATCAACTTTCGATGGTAGGGTATTGGCCTACCATGG-TTACAACGGGTAACGGAGAATTAGGGTTCGATTCCGGAGAGGGAGCCTGAGAAACGGCTACCACATCCAAGGAAGGCAGCAGGCGCGCAAATTACCCAATCCCGACTCGGGGAGGTAGTGACAATAAATAACAATGCTGGGCTATT--TTGGTCTGGCAATTGGAATGAGAACAATATAAATCCCTTAACGAGGAACAATTGGAGGGCAAGTCTGGTGCCAGCAGCCGCGGTAATTCCAGCTCCAATAGCGTATATTAAAGTTGTTGCAGTTAAAAAGCTCGTAGTTGGGTTTCGGAG-------------------------------------------------------------------------------------CGGTCAGGCTGGTCCGCCGAGAGGCGAGT-ACTGGCCGGCCGCTC----TTCCTCTCGGAGTCCCTGTCTGCTCTTTATTGCAGTGG-GCAGGGAATTCGGGACGTTTACTTTGAAAAAATTAGAGTGTTCAAAGCAGGCGATT--GCTTGAATACATTAGCATGGAATAATGGAATAGGACCTC---------------------------------GGTCCTATTTCGTTGGTTTC--C-AGGACCGAAGTAATGATTAATAGGGACAGTTGGGGGCATTCGTATTTAATTGTCAGAGGTGAAATTCTTGGATTTATGAAAGACGAACAACTGCGAAAGCAT-TTGCCAAGGATGTTTTCATTAATCAAGAACGAAAGTTAGGGGTTCGAAGACGATCAGATACCGTCCTAGTCCTAACCATAAACTATGCCGACTAGGGATCAGCGGATGTTATTGAATGACTCCGTTGGCACCTTATGAGAAATCAA-AGTTTTTGGGTTCCGGGGGGAGTATGGTCGCAAGGCTGAAACTTAAAGGAATTGACGGAAGGGCACCACCAGGAGTGGAGCCTGCGGCTTAATTTGACTCAACACGGGAAAACTCACCAGGTCCAGACATGGTAAGGATTGACAGATTGAGAGCTCTTTCTTGATTCTATGGGTGGTGGTGCATGGCCGTTCTTAGTTGGTGGAGTGATTTGTCTGGTTAATTCCGTTAACGAACGAGACCTTAACCTGCTAACTAGTTACG-CCATTCT--CGAATGGTGGC-------------------------------------------------------------------CAACTTCTTAGAGGGACTATCGGTG-----TTCAACCGATGGAAGTTTGAGGCAATAACAGGTCTGTGATGCCCTTAGATGTTCTGGGCCGCACGCGCGCTACACTGATCGAGCCAGCGAGC-CTGTCCCTCGCCGGTAGGTGCGGGTAATCTTGTGAAACTCGATCGTGCTGGGGATAGACCATTGCAATTATTGGTCTTCAACGAGGAATTCCTAGTAAGCGCAAGTCATCAGCTTGCGTTGATTACGTCCCTGCCCTTTGTACACACCGCCCGTCGCTACTACCGATTGAATGGTTTAGTGAGATCTTCGGATTGGAGTC-CTCGGTGGTGGCGACACCGCCTTG-GGCAAC-CGAGAAGTTGAGCTAACTGAATTATTTA-------------------------------------------------------GGAGGAAAAGAAACTAACAAGGATTCCCTCAGTAACGGCGAGTGAAGCGGGAA-------TAGCTCAAATTTGAAATCTCCGGTGCTTGCACC----------GGCGAATTGTAGTCTGTAGGGC--CAGTTTC------GCCCGAGACGGTGTCCCCAAAGTCGTCCTGGAAAGGCGGGCCGGAGAGGGTGAGAGCCCCGTGCGTGG-------GGGCACCGTCGGAGGTAAGATCTGTGCCCGAAGAGTCGGGTTGTTTGGGATTGCAGCCCAAAATGGGTGGTAAACTCCATCTAAAGCTAAATACTGGCACGAGACCGATAGCGAACAAGTACCGTGAGGGAAAGATGAAAAGCACTTTGAAAAGAGAGTCAAACAGTACGTGAAACCGTCAGGGGGGAAACGAACGAGGTTGGTGCAGTG-----ATCACGCAGGTTCAAGCACCGCCGAG------------GGTGCCGACGCGTGGACCGAGACGGTCCCGTGGCGTTTGCCCGAGGCGGTGC-CGTACTCCTCGTGAACACGGACCAGCGGCGGTTGGACCGGAGCCACAAGGCGGCAGCGGAAGGTGAGTCGGCGTGGGCTTG-CTCGCGTTGACAGCTTATAGCCCTGCCGTTCGGTGCTCCGGTGCGACCGAGGAAGAAGGGCAGCCCTTGCCCGTGGTGGTGCACGCCGT-----------ATGGCGGGGCCTCCCGATCCGAGTGAACCGTGCGGTGT-GGACTGCGTGCAGTGCTAA------------------------------------------------------TCGTGGCGGCGATCTCGGGTCGGAGAGCGTCACTCGTGCGCCAGTGCTGCTGGTACTCAGACGGCCTCGTCCGACCCGTCTTGAAACACGGACCAAGGAGTGCAACATGTGCGCGAGCCCTTTGG-------------------------C---------------GAGTAAACCAGAAGGCGCAATGAAAGTGAAGGCACGGTCGCCGT---GCTGAGGTGAGAGCCGTCCCC-----GACGGCGCATCATCGACCGATCCCATCCGCTCCCTCGTGGTGCGGCGGGATTCGAGTAAGAGTGTACCTGTTGCGACCCGAAAGATGGTGAACTATGCCTGAATAGGGTGAAGCCAGAGGAAACTCTGGTGGAGGCCCGTAGCGATTCTGACGTGCAAATCGA-TCGTCAAATTTGGGTATAGGGGCGAAAGACTAATCGAACCATCTAGTAGCTGGTTCCCTCCGAAGTTTCCCTCAGGATAGCTGTAGCCC-----GAA-GCAGTTTTATCAGGTAAAGCGAATGATTAGAGGTATCGGGGAAGAAACTTCCTCGACCTATTCTCAAACTTTAAATAGGTAAGAAGTC----CGACTTGCTCAA-TTTGAAGCCGGAC-AC-----AGAATG-CTGGGTTACTAGTGGGCCATTTTTGGTAAGCAGAACTGGCGATGCGGGATGAACCGAACGCCGAGTTAAGGTGCCAAAGTCGACGCTCATCAGATCCCACAAAAGGTGTTGGTTGATATAGACAGCAGGACGGTGGCCATGGAAGTCGGAATCCGCTAAGGAGTGTGTAACAACTCACCTGCCGAATCAACTAGCCCTGAAAATGGATGGCGCTTAAGCGTCGCACCTA--TACTCGGCCGTCGGGGC---------AAGAGCGAGGCCCCGACGAGTAGGAGGGCGCGGTGGT-------------------GGTGATGCAGCCTTTGGCGTGAGCCTGGGTCAAACCGCCGCTGGTGCAGATCTTGGTGGTAGTAGCAAATATTCAAATGAGAGCTTTGAAGACTGAAGTGGGGAAAGGTTCCATGTGAACAGCAGTTGGACATGGGTTAGTCGGTCCTAAGAGATAGGGTAACTCCGTTT--------------------------------------------------------------------GAAAAGCGTGCAGTCCTC----ACGGTGTGCACCGTCC-TGTCGAAAGGGAATCGGGTCAATATTCCCGAACCGGAACACGGATGTGGTG-------------CTTCGGCATCAAAGCGGCAACGCAAACGAACTCGGAGACGCCGGCGGGAGCCCCGGGAAGAGTTCTCTTTTCTTCTTAACATGCTG---TCACCCTGAAATCGGTTTGCCCGGAGATAGGGT--CACATGCCTGGTAAAGCGCCACACCTCTTGTGGCGTCCGGTGCGCTCTCGACGGCCCGTGAAAATCCGAGGGAG---------------CAGATGATTATCGTGTCCGGCCGTACTCATAACCGCAGCAGGTCTCCAAGGTGAACAGCCTCTAGTCG-ATAGAACAAT------------------------------------------------------------------------------------------------------------------------------------------------------------------------------------------------------------------------------------------------------------------------------------------------------------------------------------------------------------------------------------------------------------------------------------------------------------------------------------------------------------------------------------------------------------------------------------------------------------------------------------------------------------------------------------------------------------------------------------------------------------------------------------------------------------------------------------------------------------------------------------------------------------------------------------------------------------------------------------------------------------------------------------------------------------------------------------------------------------------------------------------------------------------------------------------------
	Spongia_pertusa	---------------------------------GTCTCAAAGATTAAGCCATGC-ATGTCTAAGTATGAATGTCTCTGTACTGTGAAACTGCGAATGGCTCATTAAATCAGTTATAGTTTACTTGATGGTA-ACC--GTACTTGGATAACTGTACCAATTGTAGAGCTAATACGTGCACAAAGTCCCGAC--TTC------------TGGAAGGGATGTATTTATTAGATACAAAGCCAATGCGAG--CTCC-----------GGCTCGGTACAGTTGGCGAGTCATGATAACTGCTCGAATCGCATGGCCT--TGCGCCGGCGATGGTTCATTCAAATTTCTGCCCTATCAACTTTCGATGGTAGGGTATTGGCCTACCATGG-TTACAACGGGTAACGGAGAATTAGGGTTCGATTCCGGAGAGGGAGCCTGAGAAACGGCTACCACATCCAAGGAAGGCAGCAGGCGCGCAAATTACCCAATCCCGACTCGGGGAGGTAGTGACAATAAATAACAATGCTGGGCTATT--TTGGTCTGGCAATTGGAATGAGAACAATATAAATCCCTTAACGAGGAACAATTGGAGGGCAAGTCTGGTGCCAGCAGCCGCGGTAATTCCAGCTCCAATAGCGTATATTAAAGTTGTTGCAGTTAAAAAGCTCGTAGTTGGGTTTCGGAG-------------------------------------------------------------------------------------CGGTCAGGCTGGTCCGCCGAGAGGCGAGT-ACTGGCCGGCCGCTC----TTCCTCTCGGAGTCCCTGTCTGCTCTTTATTGCAGTGG-GCAGGGAATTCGGGACGTTTACTTTGAAAAAATTAGAGTGTTCAAAGCAGGCGATT--GCTTGAATACATTAGCATGGAATAATGGAATAGGACCTC---------------------------------GGTCCTATTTCGTTGGTTTC--C-AGGACCGAAGTAATGATTAATAGGGACAGTTGGGGGCATTCGTATTTAATTGTCAGAGGTGAAATTCTTGGATTTATGAAAGACGAACAACTGCGAAAGCAT-TTGCCAAGGATGTTTTCATTAATCAAGAACGAAAGTTAGGGGTTCGAAGACGATCAGATACCGTCCTAGTCCTAACCATAAACTATGCCGACTAGGGATCAGCGGATGTTATTGAATGACTCCGTTGGCACCTTATGAGAAATCAA-AGTTTTTGGGTTCCGGGGGGAGTATGGTCGCAAGGCTGAAACTTAAAGGAATTGACGGAAGGGCACCACCAGGAGTGGAGCCTGCGGCTTAATTTGACTCAACACGGGAAAACTCACCAGGTCCAGACATGGTAAGGATTGACAGATTGAGAGCTCTTTCTTGATTCTATGGGTGGTGGTGCATGGCCGTTCTTAGTTGGTGGAGTGATTTGTCTGGTTAATTCCGTTAACGAACGAGACCTTAACCTGCTAACTAGTTACG-CCATTCT--CGAATGGTGGC-------------------------------------------------------------------CAACTTCTTAGAGGGACTATCGGTG-----TTCAACCGATGGAAGTTTGAGGCAATAACAGGTCTGTGATGCCCTTAGATGTTCTGGGCCGCACGCGCGCTACACTGATCGAGCCAGCGAGC-CTGTCCCTCGCCGGTAGGTGCGGGTAATCTTGTGAAACTCGATCGTGCTGGGGATAGACCATTGCAATTATTGGTCTTCAACGAGGAATTCCTAGTAAGCGCAAGTCATCAGCTTGCGTTGATTACGTCCCTGCCCTTTGTACACACCGCCCGTCGCTACTACCGATTGAATGGTTTAGTGAGATCTTCGGATTGGAGTC-CTCGGTGGCGGCGACGCCACCTTG-GGCAAC-CGAGAAGTTGAGCTAACTGAATTATTTA------------------------------------------------------CGGAGGAAAAGAAACTAACAAGGATTCCTTCAGTAACGGCGAGCGAAGCGGGAA-------TAGCTCAAATTTGAAATCTCCGGTGCCTGCACC----------GGCGAATTGTAGTCTGTAGGGC--CAGTTTC------GCCCGAGACGGTGTCCCCAAAGTCGTCCTGGAAAGGCGGGCCGGAGAGGGTGAGAGCCCCGTGCGTGG-------GGGCATCGTCGGAGGTAAGATCTGTGCCCGAAGAGTCGGGTTGTTTGGGATTGCAGCCCAAAATGGGTGGTAAACTCCATCTAAAGCTAAATACCGGCACGAGACCGATAGCGAACAAGTACCGTGAGGGAAAGATGAAAAGCACTTTGAAAAGAGAGTCAAACAGTACGTGAAACCGTCAGGAGGGAAACGAACGAGGTTGGTGCAGTG-----ATCACGCAGGTTCAAGCACCGCCGAG------------GGCGCCGACACGGTGACGGAGACCGTCCCGTGGCGTCCGCCCGAGGCAGTGC-CGTACTCCTCGTGAGCACGGACCAGCGGCGGTTGGACCGGAGCCACAAGGCGACAGCGGAAGGTGAGTCGACGCGGGCCCGTCCTGCGTTGACAGCTTACAGCCCTGTCGTACGGCGCTCCGGCCGGACCGAGGAAGATGGGCAGCCCTTGCCCGCCACGGCACACGCCGA-----------ACGGCGGGGCCTCCCGACACGAGTGAACCGTGCGGTGT-GGACTGCATGCAGTGCAAA------------------------------------------------------TCGTGGCGGCGATCTCGTGGCGGTGAGTGCCACCCGTGTGCCAGTGCCGCTGGTATTCAGACGGCCTCGTCCGACCCGTCTTGAAACACGGACCAAGGAGTGCAACATGTGCGCGAGCCCTTTGG-------------------------C---------------GAGGAAACCAGAAGGCGCAATGAAAGTGAAGGCACGGTCGCCGT---GCTGAGGTGAGAGCTGTCGGT-----GGCAGCGCATCATCGACCGATCCCATCCGCTCCCATGCGGTGCGGCGGGATTCGAGTAAGAGCGTACCTGTTGCGACCCGAAAGATGGTGAACTATGCCTGAATAGGGTGAAGCCAGAGGAAACTCTGGTGGAGGCCCGTAGCGATTCTGACGTGCAAATCGA-TCGTCAAATTTGGGTATAGGGGCGAAAGACTAATCGAACCATCTAGTAGCTGGTTCCCTCCGAAGTTTCCCTCAGGATAGCTGTAGCCC-----GAA-GCAGTTTTATCAGGTAAAGCGAATGATTAGAGGTATCGGGGAAGAAACTTCCTCGACCTATTCTCAAACTTTAAATAGGTAAGAAGCC----CGACTTGCTCAA-TTTGAAGCCGGAC-AC-----AGAATG-CTGGGTTACTAGTGGGCCATTTTTGGTAAGCAGAACTGGCGATGCGGGATGAACCGAACGCCGAGTTAAGGTGCCAAAGTCGACGCTCATCAGATCCCACAAAAGGTGTTGGTTGATATAGACAGCAGGACGGTGGCCATGGAAGTCGGAATCCGCTAAGGAGTGTGTAACAACTCACCTGCCGAATCAACTAGCCCTGAAAATGGATGGCGCTTAAGCGTCGCACCTA--TACTCGGCCGTCGGGGC---------AAGAGCGAGGCCTCGACGAGTAGGAGGGCGCGGTGGT-------------------GGTGATGCAGCCTCTGGCGTGAGCCTGGGTCAAACCGCCGCCGGTGCAGATCTTGGTGGTAGTAGCAAATATTCAAATGAGAGCTTTGAAGACTGAAGTGGGGAAAGGTTCCATGTGAACAGCAGTTGGACATGGGTTAGTCGGTCCTAAGAGATAGGGTAACTCCGTTT--------------------------------------------------------------------GAAAAGTGTGCAGTCCTC----ACGGTGTGCACCGCC--TATCGAAAGGGAATCGGGTCAATATTCCCGAACCGGAACACGGATATGGTG------------CCCCCGGCACCAAAGCGGCAACGCAAACGAACTTGGACACGCCGGCGGGAGCCCTGGGAAGAGTTCTCTTTTCTTCTTAACATGCTG---TCACCCTGAAATCGGTTTGCCCGGAGATAGGGT--CACATGCCTGGTAAAGCGCCACACCTCTTGTGGCGTCCGGTGCGCTCTCGACGGCCCGTGAAAATCCGAGGGAG---------------CAGATGATTATCGTGTCCGGCCGTACTCATAACCGCAGCAGGTCTCCAAGGTGAACAGCCTCTAGTCG-ATAGAACAATGTAGGTAAGGGAAGTCGGCAAAATAGATCCGTAACTTTGGGAAAAGGATTGGCTCTAAGGGCTGGGTCTGTCGGGCTGTAGTCTGAAGCGGCCAGTCGAGATG--CGGACTGGTGGAAGCCT--------------------------------CCCC--AGGCGGAAGCCGGACTGCGGACCGGCAGTCCGTGGAGGGCTACAGCTT-------GGTCCGCGA--------GGGCCGATCGGCAGGCAACTAACAGCCAACTTAGAACTGGAACGGACAAGGGGAATCCGACTGTTTAATTAAAACAAAGCATTGCGATGGCCGG-TGATGGTGTTGACGCAATGTGATTTCTGCCCAGTGCTCTGAATGTCAAAGTGAAGAAATTCAACCAAGCGCGGGTAAACGGCGGGAGTAACTATGACTCTCTTAAGGTAGCCAAATGCCTCGTCATCTAATTAGTGACGCGCATGAATGGATTAACGAGATTCCCACTGTCCCTATCTACTATCTAGCGAAACCACAGCCAAGGGAACGGGCTTGGCAAAATCAGCGGGGAAAGAAGACCCTGTTGAGCTTGACTCTAGTCTGACTTTGTGAAAAGACATGAGAGGTGTAGAATAGGTGGGAGCGAA----AGCGCCGGTGAAATACCACTACTTTCATCGTTTTTTTACTTACTCGATCAGGCGGAAGCGGGCTTCA---CGGCCCAC----------------------------------CTTCTGGACTTCAAGGCCTCC--TCTGCGAGG-TCGATCCGAGTCGAAGACAGTGTCAGGTGGGGAGTTTGGCTGGGGCGGCACATCTGTCAAAAGATAACGCAGGTGTCCTAAGGCTGGCTCAGTGAGAACGGAAATCTCACGTAGAACAAAAGGGTAAAAGCCAACTTGATTTTGATTTTCAGTATGAATACAAACTGCGAAAGCATGGCCTATCGATCCTTTAGTC-CTTAAGAGTTTTAAGCTAGAGGTGTCAGAAAAGTTACCACAGGGATAACTGGCTTGTGGCAGCCAAGCGTTCATAGCGACGTTGCTTTTTGATCCTTCGATGTCGGCTCTTCCTATCATTGTGAAGCAGAATTCACCAAGCGTTGGATTGTTCACCCACCAATAGGGAACGT
	Amphimedon_compressa	------------------------------------------------CCATGC-ATGTGCAAGTATGAACGCATCTGCACCGTGAAACTGCGAATGGCTCATTAAATCAGTTATAGTTTATTTGATGGTG-CCCCGCTACATGGATAACCGTGGTAATTCTAGAGCTAATACATGCAGAAGGTCCCGAC--TCT------------CGGAAGGGATGTATTTATTAGATCCAAAACCAATGCCGG-----------GACTTCGGTCCCGGGAAGCTGGTGATTCATGGTAACTGCTCGAATCGCACGGCCCT-CGCGCCGGCGATGATTCATTCAAGTTTCTGCCCTATCAACTTTCGATGGTAGGGTATTGGCCTACCATGG-TCGCAACGGGTGACGGAGAATTAGGGTTCGATTCCGGAGAGGGAGCCTGAGAAACGGCTACCACATCCAAGGAAGGCAGCAGGCGCGCAAATTACCCAATCCCGACTCGGGGAGGTAGTGACAATAAATAACAATGCCGGCCTCTTGAGTAGGCCGGCAATTGGAATGAGTACAATCCAAACCCCTTAACGAGGAACAATTGGAGGGCAAGTCTGGTGCCAGCAGCCGCGGTAATTCCAGCTCCAATAGCGTATATTAAAGTTGTTGCAGTTAAAAAGCTCGTAGTTGGATTTCGGAG-------------------------------------------------------------------------------------CCGACCGGGCGGTCTGTCGAGAGACACGC-ACTGCTCGGTGGCTC----TTCCTCTCGGAGGCCCTGGCTGCCCTTAACTGGAGCGG-GCAGGGGATTCGGGACGTTTACTTTGAAAAAATTAGAGTGTTCAAAGCAGGCCGGT--GCTTGGATACATTAGCATGGAATAATGGAATAGGGCTTG---------------------------------GGTCCTATTTTGTTGGTTTT--C-GGGACCGAGGTCATGGTTAAGAGGGACAGTTGGGGGCATTCGTATTCAATTGTCAGAGGTGAAATTCTTGGATTTATGGAAGACGAACAACTGCGAAAGCAT-TTGCCAAGGATGTTTTCATTAATCAAGAACGAAAGTTGGGGGTTCGAAGACGATCAGATACCGTCGTAGTCCCAACCATAAACTATGCCGGCTAGGGATCGGCGGAGGTCGC-AATCGCCTCCGTCGGCACCTTGAGAGAAATCAG-AGCCTTTGGGTTCCGGGGGGAGTATGGTCGCAAGGCTGAAACTTAAAGGAATTGACGGAAGGGCACCACCAGGAGTGGAGCCTGCGGCTTAATTTGACTCAACACGGGGCAACTCACCAGGTCCGGACATGGGAAGGATTGACAGATCGAGAGCTCTTTCTTGATTCTATGGGTGGTGGTGCATGGCCGTTCTTAGTTGGTGGGGTGACTTGTCTGGTTAATTCCGTTAACGAACGAGACCTTAACCTGCTAACTAGCCGCG-CCGTTCC--CGAACGGTGGT--------------------------------------------------------------CCGTGCGGCTTCTTAGAGGGACAGTTGGCT------CGAGCCAGAGGAAGTTTGAGGCAATAACAGGTCTGTGATGCCCTTAGATGTCCTGGGCCGCACGCGCGCTACACTGACGGAGCCAGCGAGC-GTGTCCTTCGCCGAAAGGTGCGGGTAATCTTGGCAGCCTCCGTCGTGCTGGGGATAGATGGTTGCAATTATTGATCTTGAACGAGGAATTCCTAGTAAGCGCGAGTCACCAGCTCGCGTTGATTACGTCCCTGCCCTTTGTACACACCGCCCGTCGCTACTACCGATTGGATGGTTTAGTGAAAACTTCGGATCGGAGCC-GGGGCGGTCCTCGCG---------------------------------------------------------------------------------------------------------------------------------------------------------------------------------------------------------------------------------------------------------------------------------------------------------------------------------------------------------------------------------------------------------------------------------------------------------------------------------------------------------------------------------------------------------------------------------------------------------------------------------------------------------------------------------------------------------------------------------------------------------------------------------------------------------------------------------------------------------------------------------------------------------------------------------------------------------------------------------------------------------------------------------------------------------CAGGAGGCGCGCGAGTCTTCGGG------------------------------------------------TGAAGGAAACCCGTCCGGGGCGAAGTGAGAGTGAATCG--CGGGAGCCGG--------CGCCAGCCGTCGGTGCACCGCGGACCGAGCCGTGCG-----GTCACGCTGTGGCCGGCTTCGAGTCAGAGCGCGCCTGTTGCGACCCGAAAGATGGTGAACTATGCCCGAGGAGGGTGAAGCCAGGGGAAACTCTGGTGGAAGCTCGTAGCGGTTCTGACGTGCAAATCGA-TCGTCGCACTTGGGTATAGGGGCGAAAGACTAATCGAACCATCTAGTAGCTGGTTCCCTCCGAAGTTTCCCTCAGGATAGCTGGAGCCC--G-GCTGAGCAGTTTTATCGGGTAAAGCGAATGATTAGAGGTATCGGGGTCCGAGCGACCTCGACCTATTCTCAAACTTTAAATAGGTAAGCTCGGG---TGGCTTGCTTGC--GTGAAGCCACTCCGC-----GGAATGCAGGGGCTCCTGGTGGGCCGTTTTTGGTAAGCAGAACCGGCGATGCGGGATGAACCGAACGGCGGGTTACGGTGCCGGAGTTGACGCTGATCAGAACCCAGGAAAGGTGTTGGTTGATCTAGACAGCAG--------------------------------------------------------------------------------------------------------------------------------------------------------------------------------------------------------------------------------------------------------------------------------------------------------------------------------------------------------------------------------------------------------------------------------------------------------------------------------------------------------------------------------------------------------------------------------------------------------------------------------------------------------------------------------------------------------------------------------------------------------------------------------------------------------------------------------------------------------------------------------------------------------------------------------------------------------------------------------------------------------------------------------------------------------------------------------------------------------------------------------------------------------------------------------------------------------------------------------------------------------------------------------------------------------------------------------------------------------------------------------------------------------------------------------------------------------------------------------------------------------------------------------------------------------------------------------------------------------------------------------------------------------------------------------------------------------------------------------------------------------------------------------------------------------------------------------------------------------------------------------------------------------------------------------------------------------------------------------------------------------------------------------------------------
	Neopetrosia_proxima	---------------------------------GTCTCAAAGACTAAGCCATGC-ATGTGCCAGTATGAACGCATCTGCACCGTGAAACTGCGAATGGCTCATTAAATCAGTTATAGTTTATTTGATGGTG-CCCCACTACATGGATAACCGTGGTAATTCTAGAGCTAATACATGCAGAAGGTCCCGAC--TCC-----------TTGGAAGGGATGTATTTATTAGATCCAAAACCAATGCCGA-----------GGCTTCGGCCTCGGGAATCTGGTGATTCATGGTAACTGCTCGAATCGCACGGCCTT-TGCGCCGGCGATGATTCATTCAAGTTTCTGCCCTATCAACTTTCGATGGTAGGGTATTGGCCTACCATGG-TCGCAACGGGTGACGGAGAATTAGGGTTCGATTCCGGAGAGGGAGCCTGAGAAACGGCTACCACATCCAAGGAAGGCAGCAGGCGCGCAAATTACCCAATCCCGACTCGGGGAGGTAGTGACAATAAATAACAATGCCGGCCTCTTGAGTAGGCCGGCAATTGGAATGAGTACAATCCAAACCCCTTAACGAGGAACAATTGGAGGGCAAGTCTGGTGCCAGCAGCCGCGGTAATTCCAGCTCCAATAGCGTATATTAAAGTTGTTGCAGTTAAAAAGCTCGTAGTTGGATTTCGGAG-------------------------------------------------------------------------------------CCGACCGGGCGGTCTGTCGAGAGACACGC-ACTGCTCGGTGGCTC----TTCCTCTCGGAGGCCCTGGCTGCCCTTGACTGGAGCGG-GCAGGGGATTCGGGACGTTTACTTTGAAAAAATTAGAGTGTTCAAAGCAGGCCGGT--GCTTGGATACATTAGCATGGAATAATGGAATAGGGCTTG---------------------------------GGTCCTATTTTGTTGGTTTT--C-GGGACCGAGGTCATGGTTAAGAGGGACAGTTGGGGGCATTCGTATTCAATTGTCAGAGGTGAAATTCTTGGATTTATGGAAGACGAACAACTGCGAAAGCAT-TTGCCAAGGATGTTTTCATTAATCAAGAACGAAAGTTGGGGGTTCGAAGACGATCAGATACCGTCGTAGTCCCAACCATAAACTATGCCGGCTAGGGATCGGCGGAGGTCGC-AATCGCCTCCGTCGGCACCTTGAGAGAAATCAG-AGCCTTTGGGTTCCGGGGGGAGTATGGTCGCAAGGCTGAAACTTAAAGGAATTGACGGAAGGGCACCACCAGGAGTGGAGCCTGCGGCTTAATTTGACTCAACACGGGGCAACTCACCAGGTCCGGACATGGGAAGGATTGACAGATCGAGAGCTCTTTCTTGATTCTATGGGTGGTGGTGCATGGCCGTTCTTAGTTGGTGGGGTGACTTGTCTGGTTAATTCCGTTAACGAACGAGACCTTAACCTGCTAACTAGCCGCG-CCGTTCC--CGAACGGTGGT--------------------------------------------------------------CCTGGCGGCTTCTTAGAGGGACAGTTGGCA------CGAGCCAGAGGAAGTTTGAGGCAATAACAGGTCTGTGATGCCCTTAGATGTCCTGGGCCGCACGCGCGCTACACTGACGGAGCCAGCGAGC-GTGTCCTTCGCCGAAAGGTGCGGGTAATCTTGGCAGCCTCCGTCGTGCTGGGGATAGATGGTTGCAATTATTGATCTTGAACGAGGAATTCCTAGTAAGCGCGAGTCACCAGCTCGCGTTGATTACGTCCCTGCCCTTTGTACACACCGCCCGTCGCTACTACCGATTGGATGGTTTAGTGAGAACTTCGGATTGGAGCC-GGCGCGGTCCTCGCGGGTCGCGGC-GGACGC-CGAGAAGTCGTTCGAACC------------------------------------------------------------------------------------------------------------------------------------------------------------------------------------------------------------------------------------------------------------------------------------------------------------------------------------------------------------------------------------------------------------------------------------------------------------------------------------------------------------------------------------------------------------------------------------------------------------------------------------------------------------------------------------------------------------------------------------------------------------------------------------------------------------------------------------------------------------------------------------------------------------------------------------------------------------------------------------------------------------------------------------------------------------------------------------------------------------------------------------------------------------------------------------------------------------------------------------------------------------------------------------------------------------------------------------------------------------------------------------------------------------------------------------------------------------------------------------------------------------------------------------------------------------------------------------------------------------------------------------------------------------------------------------------------------------------------------------------------------------------------------------------------------------------------------------------------------------------------------------------------------------------------------------------------------------------------------------------------------------------------------------------------------------------------------------------------------------------------------------------------------------------------------------------------------------------------------------------------------------------------------------------------------------------------------------------------------------------------------------------------------------------------------------------------------------------------------------------------------------------------------------------------------------------------------------------------------------------------------------------------------------------------------------------------------------------------------------------------------------------------------------------------------------------------------------------------------------------------------------------------------------------------------------------------------------------------------------------------------------------------------------------------------------------------------------------------------------------------------------------------------------------------------------------------------------------------------------------------------------------------------------------------------------------------------------------------------------------------------------------------------------------------------------------------------------------------------------------------------------------------------------------------------------------------------------------------------------------------------------------------------------------------------------------------------------------------------------------------------------
	Niphates_erecta	-----------------------TCATATGCTTGTCTCAAAGACTAAGCCATGC-ATGTGCAAGTATGAACGCATCTGCACCGTGAAACTGCGAATGGCTCATTAAATCAGTTATAGTTTATTTGATGGTG-CCCCATTACATGGATAACCGTGGTAATTCTAGAGCTAATACATGCAGAAGGTCCCGAC--TTT-----------ACGGAAGGGATGTATTTATTAGATCCAAAACCAATGCCGA-----------GGCTTCGGTCTCGGGAATGTGGTGATTCATGATAACTGCTCGAATCGCACGGCCTT-CGCGCCGGCGATGATTCATTCAAGTTTCTGCCCTATCAACTTTCGATGGTAGGGTATTGGCCTACCATGG-TCGCAACGGGTAACGGAGAATTAGGGTTCGATTCCGGAGAGGGAGCCTGAGAAACGGCTACCACATCCAAGGAAGGCAGCAGGCGCGCAAATTACCCAATCCCGACTCGGGGAGGTAGTGACAATAAATAACAATGCCGGCCTCTTGAGTAGGCCGGCAATTGGAATGAGTACAATCCAAACCCCTTAACGAGGAACAATTGGAGGGCAAGTCTGGTGCCAGCAGCCGCGGTAATTCCAGCTCCAATAGCGTATATTAAAGTTGTTGCAGTTAAAAAGCTCGTAGTTGGATTTCGGAG-------------------------------------------------------------------------------------CCGACCGGGCGGTCTGTCGAGAGACACGC-ACTGCTCGGTGGCTC----TTCCTCTCGGAGGCCCTGGCTGCCCTTAACTGGAGCGG-GCAGGGGATTCGGGACGTTTACTTTGAAAAAATTAGAGTGTTCAAAGCAGGCCGGT--GCTTGGATACATTAGCATGGAATAATGGAATAGGGCTTG---------------------------------GGTCCTATTTTGTTGGTTTT--C-GGGACCGAGGTCATGGTTAAGAGGGACAGTTGGGGGCATTCGTATTCAATTGTCAGAGGTGAAATTCTTGGATTTATGGAAGACGAACAACTGCGAAAGCAT-TTGCCAAGGATGTTTTCATTAATCAAGAACGAAAGTTGGGGGTTCGAAGACGATCAGATACCGTCGTAGTCCCAACCATAAACTATGCCGGCTAGGGATCGGCGGAGGTCGC-AATCGCCTCCGTCGGCACCTTGAGAGAAATCAG-AGCCTTTGGGTTCCGGGGGGAGTATGGTCGCAAGGCTGAAACTTAAAGGAATTGACGGAAGGGCACCACCAGGAGTGGAGCCTGCGGCTTAATTTGACTCAACACGGGGCAACTCACCAGGTCCGGACATGGGAAGGATTGACAGATCGAGAGCTCTTTCTTGATTCTATGGGTGGTGGTGCATGGCCGTTCTTAGTTGGTGGGGTGACTTGTCTGGTTAATTCCGTTAACGAACGAGACCTTAACCTGCTAACTAGCTGCG-CCGTTCC--CGAACGGTTGT--------------------------------------------------------------CCGTGCAGCTTCTTAGAGGGACAGTTGGCT------CGAGCCAGAGGAAGTTTGAGGCAATAACAGGTCTGTGATGCCCTTAGATGTCCTGGGCCGCACGCGCGCTACACTGACGGAGCCAGCGAGC-GTGTCCTTCGCCGAAAGGTGCGGGTAATCTTGGCAGCCTCCGTCGTGCTGGGGATAGATGGTTGCAATTATTGATCTTGAACGAGGAATTCCTAGTAAGCGCGAGTCACCAGCTCGCGTTGATTACGTCCCTGCCCTTTGTACACACCGCCCGTCGCTACTACCGATTGGATGGCTTAGTGAAAACTCTGGATCTCGGCC-GGCGCGGTCCTCACGGGCCACGTT-GGATGG-GGAGAAGTTGTTTAAACTAAGTCTTCTA---------------------------------------------------------------------------------------------------------------------------------------------------------------------------------------------------------------------------------------------------------------------------------------------------------------------------------------------------------------------------------------------------------------------------------------------------------------------------------------------------------------------------------------------------------------------------------------------------------------------------------------------------------------------------------------------------------------------------------------------------------------------------------------------------------------------------------------------------------------------------------------------------------------------------------------------------------------------------------CCGTCTTGAAACACGGACCAAGGAGTGCAGGAGGCGCGCGAGTCTTTGGG------------------------------------------------TGAAGGAAACCCGTCCGGGGCGAAGTGAGAGTGAATCG--CGGGAGCCGG--------CGCAAGCCGTCGGTGCACCGCGGACCGAGCCGTGCG-----GTCACGCTGTGGCCGGCTTCGAGTCAGAGCGCGCCTGTTGCGACCCGAAAGATGGTGAACTATGCCCGAGGAGGGTGAAGCCAGGGGAAACTCTGGTGGAAGCTCGTAGCGGTTCTGACGTGCAAATCGA-TCGTCGCACTTGGGTATAGGGGCGAAAGACTAATCGAACCATCTAGTAGCTGGTTCCCTCCGAAGTTTCCCTCAGGATAGCTGGAGCCC--G-GCTGAGCAGTTTTATCGGGTAAAGCGAATGATTAGAGGTATCGGGGTCCGAGCGACCTCGACCTATTCTCAAACTTTAAATAGGTAAGCTCGGG---TGGCTTGCTTGC--GTGAAGCCACTCCGC-----GGAATGCAGGGGCTCCTGGTGGGCCGTTTTTGGTAAGCAGAACCGGCGATGCGGGATGAACCGAACGGCGGGTTACGGTGCCGGAGTTGACGCTGATCAGAACCCAGGAAAGGTGTTGGTTGATCTAGACAGCAG--------------------------------------------------------------------------------------------------------------------------------------------------------------------------------------------------------------------------------------------------------------------------------------------------------------------------------------------------------------------------------------------------------------------------------------------------------------------------------------------------------------------------------------------------------------------------------------------------------------------------------------------------------------------------------------------------------------------------------------------------------------------------------------------------------------------------------------------------------------------------------------------------------------------------------------------------------------------------------------------------------------------------------------------------------------------------------------------------------------------------------------------------------------------------------------------------------------------------------------------------------------------------------------------------------------------------------------------------------------------------------------------------------------------------------------------------------------------------------------------------------------------------------------------------------------------------------------------------------------------------------------------------------------------------------------------------------------------------------------------------------------------------------------------------------------------------------------------------------------------------------------------------------------------------------------------------------------------------------------------------------------------------------------------------
	Haliclona_walentinae	---------------------------------GTCACAAAGACTAAGCCATGC-ATGTGCAAGTATGAACGCATCTGCACCGTGAAACTGCGAATGGCTCATTAAATCAGTTATAGTTTATTTGATGGTG-CCCCGTTACATGGATAACCGTGGTAATTCTAGAGCTAATACATGCAGAAGGTCCCGAC--TCC-----------ACGAAAGGGATGTATTTATTAGATCCAAAACCAATGCCGA-----------------GGTCTCGGAAAGCTGGTGATTCATGGTAACTGCTCGAATCGCACGGCCTT-CGCGCCGGCGATGATTCATTCAAGTTTCTGCCCTATCAACTTTCGATGGTAGGGTATTGGCCTACCATGG-TCGCAACGGGTAACGGAGAATTAGGGTTCGATTCCGGAGAGGGAGCCTGAGAAACGGCTACCACATCCGAGGAAGGCAGCAGGCGCGCAAATTACCCAATCCCGACTCGGGGAGGTAGTGACAATAAATAACAATGCCGGCCTCTTGAGTAGGCCGGCAATTGGAATGAGTACAATCCAAACCCCTTAACGAGGAACAATTGGAGGGCAAGTCTGGTGCCAGCAGCCGCGGTAATTCCAGCTCCAATAGCGTATATTAAAGTTGTTGCAGTTAAAAAGCTCGTAGTTGGATTTCGGAG-------------------------------------------------------------------------------------CCGACCGGGCGGTCTGTCGAGAGACACGC-ACTGCTCGGTGGCCC----TTCCTCTCGGAGGCCCTGGCTGCCCTTAGCTGGAGCGG-GCAGGGGATTCGGGACGTTTACTTTGAAAAAATTAGAGTGTTCAAAGCAGGCCGGT--GCTTGGATACATTAGCATGGAATAATGGAATAGGGCTTG---------------------------------GGTCCTATTTTGTTGGTTTT--C-GGGACCGAGGTCATGGTTAAGAGGGACAGTTGGGGGCATTCGTATTCAATTGTCAGAGGTGAAATTCTTGGATTTATGGAAGACGGACAACTGCGAAAGCAT-TTGCCAAGGATGTTTTCATTAATCAAGAACGAAAGTTGGGGGTTCGAAGACGATCAAATACCGTCGTAGTCCCAACCATAAACTATGCCGGCTAGGGATCGGCGGAGGTCGC-AATCGCCTCCGTCGGCACCTTGAGAGAAATCAG-AGCCTTTGGGTTCCGGGGGGAGTATGGTCGCAAGGCTGAAACTTAAAGGAATTGACGGAAGGGCACCACCAGGAGTGGAGCCTGCGGCTTAATTTGACTCAA-ACGGGGCAACTCACCAGGTCCGGACATGGGAAGGATTGACAGATCGAGAGCTCTTTCTTGATTCTATGGGTGGTGGTGCATGGCCGTTCTTAGTTGGTGGGGTGACTTGTCTGGTTAATTCCGTTAACGAACGAGACCTTAACCTGCTAACTAGCTGCG-CCGTTCC--CGAACGGTTGT--------------------------------------------------------------CCGTGCAGCTTCTTAGAGGGACAGTTGGCT------CGAGCCAGAGGAAGTTTGAGGCAATAACAGGTCTGTGATGCCCTTAGATGTCCTGGGCCGCACGCGCGCTACACTGACGGAGCCAGCGAGC-GTGTCCTTCGCCGAAAGGTGCGGGTAATCTTGGCAGCCTCCGTCGTGCTGGGGATAGATGGTTGCAATTATTGATCTTGAACGAGGAATTCCTAGTAAGCGCGAGTCACCAGCTCGCGTTGATTACGTCCCTGCCCTTTGTACACACCGCCCGTCGCTACTACCGATTGGATGGATTAGTGAAACCTTTGGATTCGAGCC-GGCGCGGTCCTCACGGGCCGCGTT-GGACGC-GGAGAAGTTGGTTAAACTGTTCCTTCTA--------------------------------------------------------------------------------------------------------------------------------------------------------------------------------------------------------------------------------------------------------------------------------------------------------------------------------------------------------------------------------------------------------------------------------------------------------------------------------------------------------------------------------------------------------------------------------------------------------------------------------------------------------------------------------------------------------------------------------------------------------------------------------------------------------------------------------------------------------------------------------------------------------------------------------------------------------------------------------TCCGTCTTGAAACACGGACCAAGGAGTGCAGGAGGCGCGCGAGTCTTCGGG------------------------------------------------TGAGAGAAACCCGTCCTGGGCGAAGCGAGAGTGAAACG--CGGGAGCCGG----CGCCGTGAAGGTGTCGGCGCACCGTGGACCGAGCCGTGTG-----GTCACGCTGTGGCCGGCTTCGAGTCAGAGCGCACCTGTTGCGACCCGAAAGATGGTGAACTATGCCCGAGGAGGGCGAAGCCAGGGGAAACTCTGGTGGAAGCTCGTAGCGGTTCTGACGTGCAAATCGA-TCGTCGCACTTGGGTATAGGGGCGAAAGACTAATCGAACCGTCTAGTAGCTGGTTCCCTCCGAAGTTTCCCTCAGGATAGCTGGAGCCC----GGCGTGCAGTTTTATCGGGTAAAGCGAATGATTAGAGGTATCGGGGTCCGAGCGACCTCGACCTATTCTCAAACTTTAAATAGGTAAGCACGGG---CGGCTTGCTTGC--GTGAAGCCGCTCCGG-----GGAATGCAGGGGCTCCTGGTGGGCCGTTTTTGGTAAGCAGAACCGGCGATGCGGGATGAACCGAACGGCGGGTTACGGTGCCGGAGTTGACGCTGATCAGAACCCAGGAAAGGTGTTGGTTGATCCAGACAGCAG--------------------------------------------------------------------------------------------------------------------------------------------------------------------------------------------------------------------------------------------------------------------------------------------------------------------------------------------------------------------------------------------------------------------------------------------------------------------------------------------------------------------------------------------------------------------------------------------------------------------------------------------------------------------------------------------------------------------------------------------------------------------------------------------------------------------------------------------------------------------------------------------------------------------------------------------------------------------------------------------------------------------------------------------------------------------------------------------------------------------------------------------------------------------------------------------------------------------------------------------------------------------------------------------------------------------------------------------------------------------------------------------------------------------------------------------------------------------------------------------------------------------------------------------------------------------------------------------------------------------------------------------------------------------------------------------------------------------------------------------------------------------------------------------------------------------------------------------------------------------------------------------------------------------------------------------------------------------------------------------------------------------------------------------------
	Chondrilla_caribensis	-----------------------------------------------------------GCAAGTATGAACGCT-CTTCACTGCGAAACTGCGAATGGCTCATTAAATCAGTTACAGTTTACTTGACGGTC--CCCCCCACTTGGATAACCGTGGCAATTCTAGAGCTAATACATGCCTCCGGTCCCGAC--TGCCCCTCCCCGGGGCGGAAGGGACGCATTTATTAGATACAGAACCGGCGCGGC--CTCGCCCCAGGGCGGCGGCCGTTTCCTCCGGCGAGTCATGATAACTGTGCGGATCGCACGGCCC--TGCGCCGGCGACGGTTCATTCAAGTTTCTGCCCTATCAACTTTCGATGGTAGGGTCTTGGCCTACCATGG-TTGCAACGGGTGACGGAGAATTAGGGTTCGATTCCGGAGAGGGAGCCTGAGAAACGGCTACCACATCCAAGGAAGGCAGCAGGCGCGCAAATTACCCAATCCCGACTCGGGGAGGTAGTGACAATAAGTACCGATGCCGGGCTCTC--CGAGTGCGGCAATCGGAATGAGACCGCCTTAAATCCCTTATCGATGAACAATTGGAGGGCAAGTCTGGTGCCAGCAGCCGCGGTAATTCCAGCTCCAATAGCGTATATTAAAGTTGTTGCAGTTAAAAAGCTCGTAGTTGGATTTGAGAG-------------------------------------------------------------------------------------GGGGCGCGCCGGTCCGCCGCGAGGCCCGGTACTGGCGCGCTCCTC----TTCCTCCCGAGGGCCCCGTCTGCCCTTTGCTGCGGTGGGCCGGGGACGTCGGGACTTTTACTGTGAGGAAATTAGAGTGTTCAAGGCAGGCGCGTCCGCTTGGATAGGTTAGCATGGAATAATGGAACAGGACTTG---------------------------------GGTCCTGTCTTGTTGGTTCTCCC-GGGACCGAAGTAATGGTCAATAGGGACAGTCGGGGGCATCCGTACTCAGCTGTCAGAGGTGAAATTCTCGGATTTGCGGAAGACGAACGGCTGCGAAAGCGT-TTGCCAAGGATGTTTTCATTAATCAAGAACGAAAGTTGGGGGTTCGAAGACGATCAGATACCGTCCTAGTCCCAACCGTAAACCATGCCGACCGGGGATCGGCGGAGGCTGT-GAGAGTCTCCGTCGGCACCCTGGGAGAAATCAA-AGTGTCTGGGTTCCGGGGGGAGTATGGTCGCAAGGCTGAAACTTAAAGGAATTGACGGAAGGGCACCACCAGGAGTGGAGCCTGCGGCTTAATTTGACTCAACACGGGGAACCTCACCAGGTCCGGACATGGCAAGGATTGACAGATCGAGAGCTCTTTCTTGATTCTATGGGTGGTGGTGCATGGCCGTTCTTAGTTGGTGGAGTGATTTGTCTGGTTGATTCCGATAACGAACGAGACCTTGACCTGCTAACTAGGCGCG-TCTTTCC--CGAAAGGCGCC-------------------------------------------------------------------CGCCTTCTTAGAGGGACAGTCGACG---CTCAGAGTCGGAGGAGGTGCGAGGCAATAACAGGTCTGTGATGCCCTTAGATGTTCTGGGCCGCACGCGCGCTACACTGACGGAGCCAGCGAGCGGTGTCCTTCGCCGTGGGGTGTGGGAAATCTTGTGAACCTCCGTCGTGCTGGGGACAGATCATTGCAATTATTGATCTCGAACGAGGAATTCCTAGTAAGCGCGAGTCATCAGCTCGCGTTGATTACGTCCCTGCCCTTTGTACACACCGCCCGTCGCTACTACCGATTGGACGACTCAATGAGGTCTTCGGATTGCATGCCGGGCGGGTCTTCCCCGTCTCGTCC-GGCCTTGCGAGAGGTAGATCGAATTGCGCTGTCTG------------------------------------------------------CGGAGGAAGAGAAACTAACCAGGATTCCCTCAGTAGCGGCGAGTGAAGCGGGAG-------ATGTCCAAGCTTGGAATCCCTGTCGGGTTCACCGG--------AGGGAATTGTAGTCTGAAGAGG--GGCCTTC------TCGGTGGGCACTGCTTTCCAAGTCGCCGTGGCAAAGCGCGCCTGAGAGGGTGATAGCCCCGTCCCTGATTGCGGCTGGCCTGCCCTTTGCGAGGCCCC---CTCGGAGAGTCGGGCTGTTTGGGAATGCAACCCAAAGTGGGTGGTAGACTCCATCCAAGACTAAGCAAGCGTGCGAGACCGATAGCGAACAAGTACCGTGAGGGAAAGGTGAAAAGCACTTTGGAAAGAGAGTCAAACAGTGCGTGAAACCGCTGCCGGGGAAGCAAATGAGGCTGCGTGTGGCACCGGCGTCGTCAGGCGTCCCGGCGGACACTCTGTGGCGGTTGCCTGACCCCTCCGGGGGAAGTGCTGCTGAGGGACTGTCCCGCCGGGCCTGGC-TGCATTGATGCCGGGGCTAGGCCAGCACCGGTTTCTAGCTGCGGGAGAAA------CATTTGGCTGGGTAGCTTGTCGAGGTGGTTCCTGCCTTGTCGATGGCCCGCCGAAACTGCTGCCTGCCTGGAACCGAGGTGAGTAGGCATCCCTTGCCCTTGCGGTGTGGTCCCGAAGGCTGGACGGCGTTG------------CTGCACTGCCTGGCCTCCCCTGGACTGCTTGCAGTGCCGG------------------------------------------------GGATGTGCCTTGCGGGTGGTGCCGGAACGTGCAGTCACAATGTGCACCGAGGGTGCTGG--CCGGAGATGTCTCATCTGACCCGTCTTGAAACACGGACCAAGGAGTGCAGCACACCCGCGAGTCTTTGGC-------------------------T---------------GGCAAAGCCCGAAGGCGCAGCGAGAGCAAAGGTGCGTGATGGCGC--ACCGAGGCGAGAACGGGTCCCA----ACCCGTGCACCGCCGACCGGTCCCCTCC--------ACGCTGTGGCGGGATCCGAGTGAGAGCGGGTGTGCTGCGACCCGAAAGATGGTGAACTATGCCCGAGCAGGGCGAAGCCAGGGGAAACCCTGGTGGAGGCCCGCAGCGGTTCTGACGTGCAAATCGA-TCGTCTGATTTGGGTATAGGGGCGAAAGACTAATCGAACCGTCTAGTAGCTGGTTCCCTCCGAAGTTTCCCTCAGGATAGCTGGAACCC--TTGTGT-GCAGTTTTATCAGGTAAAGCGAATGATTAGAGGCCTTGGGGTTGAAACAACCTCAACCTATTCTCAAACTTTAAATGGGTAAGACGTC----GGACTTGCCCGA-TTCGAAGTCCGAC-TT-----GGAATGCGTGGGTGCCAAGTGGGCCATTTTTGGTAAGCAGAACTGGCGATGCGGGATGAACCGAAAGCCGGGTCGAGGTGCCCAAGTCGACGCTCATCAGAACCCAGGAAAGGTGTCGGTCGATCCAGACAGCAGGACGGTGGCCATAAAAGTCGGAACCCGCCAAGGAGTGTGTAACAACTCACCTGCCGAATCGACCGGCCCTGAAAATGGATGGCGCTGAAGCGTCGCACCGA--ACCCCGGCCGTTGGTGGC--------AAACTGGAGGCCCCGACGTGTAGGAGGGCGCGATGGT-------------------GGCGCAGAAGCTGGGTGTGTGAGCCCCGGTCGAGCTGCCATCGGTGCAGATCTTGGTGGTAGTAGCAACTATTCAAATGAGAACTTTGAAGACTGAAGTGGAGAAGGGTTCCATGTGAACAGCAGTTGGACATGGGTGAGTCGGTCCTGAGGGAGGGGTCAACTCCCTTC--------------------------------------------------------------------CAGCGTGCGGGCTCTCGACGAGACAGCTTGCACAGAC--TCCCGAAAGGGAATCGGGTCAACATCCCCGAACCGGAATGCAGTGTTGGCAGACGGCCCCCGCGGCTGCCTGCCTTGGCGGTGACGCGTGCAAGCTCGGAGACGTCGGTGCGAGTTCCGGGAAGAGTTCTCTTTTCTTCTCAACGGGTGT--CTGACCCTGGAATGAGATTGCCTCGAGATAGGGT--GGGCTGCCCGGCCAAGCGTCGCACCTCTGGCGGCGTCCGGTGCACTCGCAAAGACCCGTGAAAATCCGAGGGCG---------------CGGTTAGCACTGTCATCCGGCCGTACCCACAACCGCAGCAGGTCTCCAAGGTGAACAGCCTCTAGTCG-ATAGAACAATGTAGGTAAGGGAAGTCGGCAAATTGGATCCGTAACTTTGGGAGAAGGATTGGCTCTAAGGGCTGGGTCTGCCGGGCTTCATCGGGAGGCAGGGAGGCCTCCTG--TCCCCGGTTGGTCTG----------------------------------CCCTGGTGGACTGATTGGCGACGGGGGTGCAGCCCTCGCTGATGGATGCAGCTG-------GGACGTCCTTGCGGG--CGTCTGTTCGGCAGGCGACGAGCAGCCGCCTTAGAACTGGAACGGACCGGGGGAATCCGACTGTTTAATTAAAACAGAGCATTGCGACGGCTGGAAAGCGGTGCTGACGCAATGTGATTTCTGCCCAGTGCTCTGAATGTCAAAGTGAAGAAATTCGACCAAGCACGGGTAAACGGCGGGAGTAACTATGACTCTCTTAAGGTAGCCAAATGCCTCGTCATCCAATTAGTGACGCGCATGAATGGATTAACGAGATTCCCACTGTCCCTATCTACTATCTAGCGAAACCACAGCCAAGGGAACGGGCTTGGCGGAATCAGCGGGGAAAGAAGACCCTGTTGAGCTTGACTCTAGTCCGACTCTGTGAAAAGACATGAGAGGTGTAGGATAGGTGGGA-GCCCCCGGGGTGCCGGTGAAATACCACTACTCTCATTGTTTTTTCACTTACTCGATGGTGCGGAAGCGGGCCGCGT--CGGTCCTC----------------------------------CTTCTGGAGCCAAGGTGTGCCCTCCGGGTGCG-CCGATCCGCGTCGAAGACAGTGTCAGATGGGGAGTTTGGCTGGGGCGGCACATCTGTCAAAAGATAACGCAGGTGTCCTAAGGCGGGCTCAGCGGGAACGGAAATCCCGCGCGGAGCAAAAGGGCAAAAGCCCGCTTGATTCTAATTTCCAGTGCGAATGCGAACCGCGAAAGCGTGGCCTATCGATCCTTTAGTC-TTTGGGAGTCTCAAGCTAGAGGTGTCAGAAAAGTTACCACAGGGATAACTGGCTTGTGGCGGCCAAGCGTTCATAGCGACGTCGCTTTTTGATCCTTCGATGTCGGCTCTTCCTACCACTGCGAAGCAGAATTCGCCAAATGTCGGATTGTTCACCCGCCAACAGGGAACGT
	Callyspongia_vaginalis	----------------------------------------------------------------------------------------------------------------------------------------------------------------------------------------------------------------------------------------------------------------------------------------------------------------------------------------------------------------------------------------------------------------------------------------------------------------------------------------------------------------------------------------------------------------------------------------------------------------------------------------------------------------------------------------------------------------------------------------------------------------------------------------------------------------------------------------------------------------------------AACTGTTGCGG-ACGGGGAGTTCGGGACGTTTACTTTGAACAAATTAGATTGTTCCAAGCAGGCCGTTTGCTTTGAATACATTAGCATGGAATAATGGAATAGGGCTGCGTGGCCTG----TCGTCTGACGGCGGGTCCTCGTGTCCTATTTTGTTGGTTTT--C-GGGACCGCAGTCATGGTCAAGAGGGACAGTTGGGGGCATTCGTATTCAGTTGTCAGAGGTGAAATTCTTGGATTTACGGAAGACGAACAACTGCGAAAGCAT-TTGCCAAGGATGTTTTCATTAATCAAGAACGAAAGTTGGGGGTTCGAAGACGATCAGATACCGTCGTAGTCCCAACCATAAACCATGCCGGCTAGGGATCGGCGGACGTCGG-TAGCGACTCCGTCGGCACCTCTCGAGAAATCCA-AGCCTT-----------------------------------------------------------------------------------------------------------------GGTCCG-------------------------------------------------------------------------------------------------------------------------------------------------------------------------------------------------------------------------------------------------------------------------------------------------------------------------------------------------------------------------------------------------------------------------------------------------------------------------------------------------------------------------------------------------------------------------------------------------------------------------------------------------------------------------------------------------------------------------------------------------------------------------------------------------------------------------------------------------------------------------------------------------------------------------------------------------------------------------------------------------------------------------------------------------------------------------------------------------------------------------------------------------------------------------------------------------------------------------------------------------------------------------------------------------------------------------------------------------------------------------------------------------------------------------------------------------------------------------------------------------------------------------------------------------------------------------------------------------------------------------------------------------------------------------------------------------------------------------------------------------------------------------------------------------------------------------------------------------------------------------------------------------------------GAAACTCTGGTGGAGGCCCGTAGCGGTTCTGACGTGCAAATCGA-TCGTCGCACTTGGGTATAGGGGCGAAAGACTAATCGAACCATCTAGTAGCTGGTTCCCTCCGAAGTTTCCCTCAGGATAGCTGGAGTTG-----TTGAGCAGTTTCGTCGGGTAAAGCGAATGATTAGAGGTATCGGGGTTGAAAGGGCCTCGCCCTATTCTCAAACTTTAAATCGGCGAGAAGGGT---TGTCTTGCCTGC--CGGAAGGCATCCCTT------GAATGCAGGGGCTCCAAGTGGGCCGTTTTTGGTAAGCAGAACCGGCGATGCGGGATGAACCGAACGTTGGGCTATGGCGCCGGAGTCGACGCTAAGCAGATACCAGGAAAGGTGT---------------------------------------------------------------------------------------------------------------------------------------------------------------------------------------------------------------------------------------------------------------------------------------------------------------------------------------------------------------------------------------------------------------------------------------------------------------------------------------------------------------------------------------------------------------------------------------------------------------------------------------------------------------------------------------------------------------------------------------------------------------------------------------------------------------------------------------------------------------------------------------------------------------------------------------------------------------------------------------------------------------------------------------------------------------------------------------------------------------------------------------------------------------------------------------------------------------------------------------------------------------------------------------------------------------------------------------------------------------------------------------------------------------------------------------------------------------------------------------------------------------------------------------------------------------------------------------------------------------------------------------------------------------------------------------------------------------------------------------------------------------------------------------------------------------------------------------------------------------------------------------------------------------------------------------------------------------------------------------------------------------------------------------------------------------------
	Neopetrosia_rosariensis	---------------------------------GTCTCAAAGACTAAGCCATGC-ATGTGCAAGTATAAACGCT--TGAATCGTGAGACTGCGAATGGCTCATTAAATCAGTTATAGTTTATTTGATGGTG--TCCTCCACGTGGATAACCGTGGTAATTCTAGAGCTAATACATGCAAAAGGTCCCGAC--TTC---AT-------GGGAAGGGACGTATTTATTAGATCCAAAACCAATGCGGGTGTCGTTGCCTCGGCAGCGCCCCGGTCCTTTGGTGATTCATAGTAACTGCTCGAATCGCTTGGCCCC-CGCGCCGGCGATGGTTCATTCAAGTTTCTGCCCTATCAACTTTCGATGGTAGGGTATTGGCCTACCATGG-TTGCAACGGGTGACGGAGAATTAGGGTTCGATTCCGGAGAGGGAGCCTGAGAAACGGCTACCACATCCAAGGAAGGCAGCAGGCGCGCAAATTACCCAATCCCGACTCGGGGAGGTAGTGACAATAAATAACAATGCCGGTCCCTATAGTGGTCCGGCAATTGGAATGAGTACAATCCAAACCCCTTAACGAGGAACAATTGGAGGGCAAGTCTGGTGCCAGCAGCCGCGGTAATTCCAGCTCCAATAGCGTATATTAAAGTTGTTGCAGTTAAAAAGCTCGTAGTTGGATTTCGGGGCCCCGGACGCCCGTTGCGTTTCCCGCTCGACCCCGTG-----------------TCGTGTGGGTGCGTGGCGGTCGTCGGTCTCTGAGTCGGATCGGTCCGCCGAGAGGCGTGC-ACTGACCGACGGCCCCTGTTGTCTCTCGGGTTGCCCGCCTGCACTTCATTGCTGCGG-ACGGGGAGTTCGGGACGTTTACTTTGAACAAATTAGAGTGTTCCAAGCAGGCCGGTTGCTTTGAATACGTTAGCATGGAATAATGGAATAGGGCTGCGTGACTCGCGCCTCCTCGGGGGCCGGGTCCTCGTGTCCTATTTTGTTGGTTTT--C-GGGACCGCAGTCATGGTCAAGAGGGACAGTTGGGGGCATTCGTATTCAGTTGTCAGAGGTGAAATTCTTGGATTTACGGAAGACGAACAACTGCGAAAGCAT-TTGCCAAGGATGTTTTCATTAATCAAGAACGAAAGTTGGGGGTTCGAAGACGATCAGATACCGTCGTAGTCCCAACCATAAACCATGCCGGCTAGGGATCGGCGGACGTCGG-TAGCGACTCCGTCGGCACCTCTCGAGAAATCCA-AGCCTTTGGGTTCCGGGGGGAGTATGGTCGCAAGGCTGAAACTTAAAGGAATTGACGGAAGGGCACCACCAGGAGTGGAGCCTGCGGCTTAATTTGACTCAACACGGGGAACCTCACCAGGTCCGGACATGGGAAGGATTGACAGATTGAGAGCTCTTTCTTGATTCTATGGGTGGTGGTGCATGGCCGTTCTTAGTTGGTGGAGTGATTTGTCTGGTTGATTCCGTTAACGAACGAGACCTTAACCTGCTAACTAGTCGCG-CCGTTTC--CGAACGGCGGGGGTCCCTTTCCGGTCGCGTGTCTCGGCACCGGCCGGGATGGTCTCCCCTCCT--------CGCGTGGCGACTTCTTAGAGGGACACTCGGCGTCTTTCTTAGCCGAGGGAAGATTGAGGCAATAACAGGTCTGTGATGCCCTTAGATGTTCTGGGCCGCACGCGCGCTACACTGACGGAGGCAGCGAGC-ATGTCCTTCGCCGAGAGGTGTGGGGAATCTTGTGAGTCTCCGTCGTGCTGGGGATAGATGGTTGCAATTGTCGATCTTGAACGAGGAATTCCTAGTAAGCGCGAGTCATCAGCTCGCGCTGATTACGTCCCTGCCCTTTGTACACACCGCCCGTCGCTACTACCGATTGAATGGCTTAGCGAGAGTTTTGGATCGGAGCC-CTGGTGGTCAGCAATGGTCGCCCG-GGAGTTACT--------------------------------------------------------------------------------CGGAGGAAGAGAAACCAACAGGGATTCCTTCAGTACCGGCGAGCGAAGTGGGAC------CAAGCCCAGGTCTGAAATCTCCCGGTCGGCACTTGTAGTGGCCGGGCGAATTGTGGTCTGGAGAGGCAGACTGTCCCGA--TCCACTGCTTTCGAGCCCGAAGTTGACTTGGAACGGCACGCCAGAGAGGGTGAGAGCCCCGTAGGGCACGGAAATCGAGAGCGGCGGGACGAGGGTCTGTACTCGTGGAGTCGGGTTGTTTGGGATTGCAGCCCCAAGTGGGTGGTAGACTCCATCCAAGGCTAAATACGGACGCGAGACCGATAGCTGACAAGTACCGTGAGGGAAAGGTGAAAAGCACTTTGAAGAGAGAGTTCAACAGACCGTGAAACCGTTGGGAGGGAAGCTCAGGGTGTCGAGGTTGTCGTGCTCCGCTGCGAGTTCAATTGGTGGAGGT-------------------------CGGAAACGGCCACTGCCAGTGCAATCTCCTGTGGAGTTG-GACCGTCAGTTGGGGAGAGACGGA--GTCCTGTGTAGTCGGCGGTCGGGAGGTGCGCCCCGGGTTACCCTCGGGTGCCC-----GTGGTGACGTATAGCCGCTCCGTCGTGGGCTCTGTCGTCTTCCAGGTGCGATTCGGACGTCTGTTCGTCC-AGAATGGGAAGGTGCAGTCTTCCCCGTTCGCGGGGGAGTTCGGGCCATCTCGGCGGTCGCGCTGCCTTGCGGTGTCGTGTTCCGCTCTCTCCCCGCTTTGCCTCGGCGGGTGGGG-CAGAGTGCGGCACGGCCTGCATTGGTCGGTGTCCCGTCCGGGCTGTGATCCAAGTCGACTGTGCCGAGGTGACTGGCGAGGAGTCGTTACCCTGTGCCCCGTCTTGAAACACGGACCAAGGAGTGCAAGAGGTGCGCGAGTCGGAAGGGTTTTGTTGGGGGGTTCGTCCTCGTGGCGGGCCCCCCGCCCGAGAGACCCATGTGTTATTGGAACGGGCGAAGTGAGAGCAATTTC--GCGGGTGCGAGAGCCGCGGGGAGACCCTCGGCGCATCGCTGGCCGAACCGTACG-----GTCACGCTGTGGCCGGTTTCGAGTGCGAGCGTACCTGTTGCGACCCGAAAGATGGTGAACTATGCCTGAGGAGGGTGAAGCCAGAGGAAACTCTGGTGGAGGCCCGTAGCGGTTCTGACGTGCAAATCGA-TCGTCGCACTTGGGTATAGGGGCGAAAGACTAATCGAACCATCTAGTAGCTGGTTCCCTCCGAAGTTTCCCTCAGGATAGCTGGAGCTC--GTTCCGAGCAGTTTCGTCGGGTAAAGCGAATGATTAGAGGTATCGGGGTTGAAAGGACCTCGACCTATTCTCAAACTTTCAATCGGCGAGAAGGGAC--CGTCTTTCCTAC--CGGAAGACGTCCCTC------GAATGCAGGGGCTCCATGTGGGCCGTTTTTGGTAAGCAGAACCGGCGATGCGGGATGAACCGAACGTTGGGCTATGGTGCCGGAGTCGACGCTGAGCAGATACCAGGAAAGGTGTTGGTTGATCCAGACAGCAGGACGGTGGCCATGGAAGTCGGAATCCGCTAAGGAGTGTGTAACAACTCACCTGCCGAATCAACTAGCCCTGAAAATGGATGGCGCTGAAGCGTCGCACCTAGTTGCCCGACACCCGTGGGCTATTCGTGACCAGGTCGGCCCCGGGTAGTAGGAGGGCGCGGAGGTCCC-CACGACGAC-GTTGTGGCAGTGCAGTCTGCGGCGCGAGCGCAGATGAAGCGGCCTCTGGTGCGGATCTTGGTGGTAGTAGCAAATATTCAAGGGAGGACCTTGAAGACTGAAGTGGAGAAGGGTTCCGTGTGAACAGCAGTTGGACACGGGTGAGTCGTTCCTGAGGGAAGGGGAAGACCCCCCT-ATTT--------------------------GCCTGGAAGGGGTGCCCGTCCCGTTTGGGTGTAGGTTCGTCCTTGCCCGTTCGG-----GGTGGTGGCACCGGG--CCCCGAAAGGGAATCGGGTTAACATTCCCGAACCGGAGTGTGGAGGCGGCT----------------TCGGCCGTTGGCGGCAACGCAAACGAACTCGGAGACGTCGGCGGGAGCCCCGGGAAGAGTTGTCTTTTCTTCTTGACGGAGCG--TGTTCCCTGGAATCGGGTTGGCCGGAGATAGGGTCATCTGATTCCGGCATAGCGCCACACTTGTCGTGGCGTCCGGTGCGCTCCCGGCGGCCCTTGAAAATCCGAGGGAAGCGTAGCAAGGCTTGTTCCGTGCTCTCGCACCCGGTCGTACCGATAACCGCAGCAGGTCTCCAAGGTGAGCAGCCTCTAGTCG-ATAGAACAATGTAGGTAAGGGAAGTCGGCAAAAGAGATCCGTAACTTCGGGAGAAGGATTGGCTCTAAGGGCTGGGCCTGTCGGGCTGCTTCAGGAAGGTGGGGGGCACAACG--TGGACTGGCTGGGACTAGCGAGGTCTTCCCTCGGGTCGG----------CCGAGCGTGGCCCGGCTGGACTTCGGCGAGTTCCCCGCCGGAGGGTGGCAGCTTGCTGCCGGGGTGGTTCGTCCTCCCGGTGGTGTCGGCAGGCACTAAACAGCCGACTTAGAACTGGAACGGACAAGGGGAATCCGACTGTTTAATTAAAACAAAGCATTGCGATGGCCGGTGAACGGTGTTGACGCAATGTGATTTCTGCCCAGTGCTCTGAATGTCAAAGTGAAGAAATTCAACCAAGCGCGGGTAAACGGCGGGAGTAACTATGACTCTCTTAAGGTAGCCAAATGCCTCGTCATCTAATTAGTGACGCGCATGAATGGATTAACGAGATTCCCACTGTCCCTATCTACTATCTAGCGAAACCACAGCCAAGGGAACGGGCTTGGCAGAATCAGCGGGGAAAGAAGACCCTGTTGAGCTTGACTCTAGTCCGACTCTGTGAAGAGACATGAGAGGTGTAGAATAGGTGGGAGCTTTC--GGGCGCCGGTGAAATACCACTACTTTCATAGTTTCTTTACTTATTCGATGGTGCGGGGGCGGGCACGGG--TTCCTCTTGGTTCCCGCTGCCTCGGCTTCTGGAATTGGAAGGCTGCCGGGTGGCTCTCAAGGT----CGGAGCAGCCGATCCGCGTCGAAGACAGTGTCAGGTGGGGAGTTTGGCTGGGGCGGCACATCTGTCAAAAGATAACGCAGGTGTCCTAAGGCGAGCTCAGCGAGAACGGAAATCTCGCGAGGAACAAAAGGGTAAAAGCTCGCTTGATTCCGATTTTCAGTACGAATACGAACCGTGAAAGCGTGGCCTATCGATCCTTTGGTCTTTTGCGGGTCTCAAGCCAGAGGTGTCAGAAAAGTTACCACAGGGATAACTGGCTTGTGGCAGCCAAGCGTTCATAGCGACGTTGCTTTTTGATCCTTCGATGTCGGCTCTTCCTATCATTGCGAAGCAGAATTCGCCAAGCGTTGGATTGTTCACCCACTAATAGGGAACGT
	Haliclona_vansoesti	---------------------------------GTCTCAAAGATTAAGCCATGC-ATGTGCAAGTATAAACGCT--TGAACAGTGAGACTGCGAATGGCTCATTAAATCAGTTATAGTTTATTTGATGGTG-CCCCACTACGTGGATAACCGTGGTAATTCTAGAGCTAATACATGCAGAAGGTCCTGAC--TCT---TTC------GGGAAGGGACGTATTTATTAGATACAAAACCAACCTGCG--GT-TCGGTTCGCCGGCCGTGGAGTTCCCTGGTGATTCACAGTAACTGATCGAATCGCACGGCCTT-TGCGCCGGCGATGTTTCATTCAAGTTTCTGCCCTATCAACTTTCGATGGTAGGGTATTGGCCTACCATGG-TTGCAACGGGTGACGGAGAATTAGGGTTCGATTCCGGAGAGGGAGCCTGAGAAACGGCTACCACATCTAAGGAAGGCAGCAGGCGCGCAAATTACCCAATCCCGACTCGGGGAGGTAGTGACGATAAATAACAATGCCGGTCCC-AAAGTGGTCCGGCAATTGGAATGAGACCAATCCAAACCCCTTAACGAGGAACAATTGGAGGGCAAGTCTGGTGCCAGCAGCCGCGGTAATTCCAGCTCCAATAGCGTATATTTGTTTTGCTGCAGTTAAAAAGCTCGTAGTTGGATTTCGGGGCCCGT--CGTGG----AGGTTCTTCCGTCGCGTCGTG----AGAGGGTGACCTCGAGCGTCTGCGGGGAGGTGCCTTGCGACGCTCGGCCGGAGCGGTCCGTCGAGAGGCGAGC-ACTGCCCGGCGGCTCCAG-AGTCTCTCGAGGGGTCCGTCTGCTCTTCATTGTAGCGG-TCGGGTCGTTCGGGACGTTTACTTTGAACAAATTAGAGTGTTCCAAGCAGGCCGGTCGCTTTGAATACGTTAGCATGGAATAATGGAATAGGGCTG----GTG---------------------------TGTCCTATTTTGTTGGTTTT--C-GGGACCGCAGTCATGGTCGATAGGGACAGTTGGGGGCGTTGGTATTCAGTTGTCAGAGGTGAAATTCTCGGATTTACGGAAGACCTACTGGTGCGAAGGCGT-TCGCCAAGGATGTTTTCATTAATCAAGAACGAAAGTTGGGGGTTCGAAGACGATCAGATACCGTCGTAGTCCCAACCATAAACCATGCCGGCTAGGGATCGGCGGGCGTCGG-ATGCGACCCCGTCGGCACCTTGCGAGAAATCGA-AGCCTTTGGGTTCCGGGGGGAGTATGGTCGCAAGGCTGAAACTTAAAGGAATTGACGGAAGGGCACCACCAGGAGTGGAGCCTGCGGCTTAATTTGACTCAACACGGGGAACCTCACCAGGTCCGGACATGGGAAGGATTGACAGATCGAGAGCTCTTTCTTGATTCTATGGGTGGTGGTGCATGGCCGTTCTTAGCTGGTGGAGCGATTTGTCTGGTTGATTCCGTTAACGAGCGAGACCTTAACCTGCTAACTAGTCGTG-CCGTTTC--CGAACGGTGGATCC--GGCAGGTGCCGAGCTCTTCG--GGGCGAGGTGGTCTGA-CGGGTTCCGGTCGCAAGGCCAGGCGACTTCTTAGAGGGACACTCGGCG----TTTCAGCCGAGGGAAGATTGAGGCAATAACAGGTCTGTGATGCCCTTAGATGTTCTGGGCCGCACGCGCGCTACACTGACGGAGGCAGCGAGC-GTGTCCTTCGCCGGCAGGTGCGGGCAATCTTGCGAATCTCCGTCGTGCTGGGGATAGATGGTTGCAATTGTCGATCTTCAACGAGGAATTCCTAGTAAGCGCGAGTCATCAGCTCGCGCTGATTACGTCCCTGCCCTTTGTACACACCGCCCGTCGCTACTACCGATTGATTGGTTTTGTGAGGGCTTCGGACTGCGGCCAGAAGCAGGCGGCGACGTCCGCTCT-GGCACTGCGGGAAGTAGCTCGAACTGAATTCGTCA------------------------------------------------------CGGAGGAGAAGAAACCAACCGGGATTCCCTTAGTAACGGCGAGCGAAGTGGGAA----CCGGTGCCCAGGTCTGAAATCTCTGTCCCGACCTTGAGGGGC----GGCGAATTGTGGTCTGGAGAGACGGACTGTTCCGATTGTCACCGCTCCTCGGCCCAAAGTCGACTTGGAATGGCGCGCCGTAGAGGGTGAGAGCCCCGTAGGGCACGGAAATGGGAAGCGGCGGGACGAGGGTCCGTTCTCGTAGAGTCGGGTTGTTTGGGAGTGCAGCCCAAATCGGGTGGTAGACTCCATCCAAGGCTGAATACAAGCGTGGGTCCGATAGCGGACAAGTACCGTGAGGGAAAGGTGAAAAGCACTTTGAAGAGAGAGTTCAATAGAGCGTGAAACCGTTGGGAGGGAAGCTCAGGGCCCCGAGGCGGTTGGGGCATCCGGTG---------------------------------------TTCAGGTAGTCCTCTGGGGCTGTCGCATTTGCCGGTGCCCTGT-GGAAACCGTCAGCGAGGGGAGAGCTCGCCTGTTCTGCCTGGTGGAGGAGG----TGGCAAGGGCTCCTTTCCAGGGGTCTTTGTTCGTACAGCTCCTGCCAGTCGGCTGGCGTGGCGATCCTCTGGTGCGAAAGTCGAGGACGTCTTTTCGTCCGATTGGGAGAAGGTGCGGGCCTTC---TGCGGAAGGTGCGGAGGCTCTTTTGGAGACTTGCGAGGCGGGTCGGAGGGTGCTCTCGG--------------GTCCCGTTTAACGACGGTGGCTTCGACGGGCAGCTTCGTCCGTCCTCCGGGCTCTCTGGGGGGGTTCTCACGCTCCCGTGCCTAGGTCGCTGACGTTGAGTCGGTTCCCTGTGCCCCGTCTTGAAACACGGACCAAGGAGTGCAAGAGGCTTGCGAGCCTTCGGG-------AGACGTCGTCGGTTTTGCCGCGG-------CGGTTGCCAAACCCGGAGAGGCGTAGTGAGAGCGAGTGCCGAGCAATCG--GCCGGTGCGAGAACCTGGTGGTGACGTCGGGTGCATCGCGAACCGAGCCAAATG-----GCCACGCCGTGGCCGGCTTCGAGTGGGAGCGTGCCTGTTGCGACCCGAAAGATGGTGAACTATGCCCGAGCAGGGCGAAGCCAGGGGAAACTCTGGTGGAGGCCCGCAGCGGTTCTGACGTGCAAATCGA-TCGTGAGACTTGGGTATAGGGGCGAAAGACTAATCGAACCGTCTAGTAGCTGGTTCCCTCCGAAGTTTCCCTCAGGATAGCTGGAGCCT-----GGTATCAGTTTCGTCGGGTAGAGCGAATGATTAGAGGTATCGGGGTCGAAATGACCTCGACCTATTCTCAAACTTCGAATTGGCGAGTCTGGTCGGGCCCTTGCCTTG--CGGAAGG-GCCCGATGTTCCGTAATGTATGGGCTCTCGGTGGGCCGTTTTTGGTAAGCAGAACCGGCGATGCGGGATGAACCGAACGCTGGGCTAAGGCGCCGGAGTCGACGCTGAACAGACACCACAAAAGGTGTTGGTTGATCCAGACAGCAGGACGGTGGCCATGGAAGTCGGAATCCGCTAAGGAGTGTGTAACAACTCACCTGCCGAATCAACTAGCCCTGAAAATGGATGGCGCTGAAGCGTCGCGCCTAGTTTCCCGGCACCCGTGGGC-------AGGTGGGTCAGCCCCGGGTAGTAGGAGGGCGCAGGGGTCCCCCGTTCGTACGGGTTCAGCCGTGCAGCCCGCTGCGTGAGCGTGGGTGGAGCGGCCCCTGGTGCAGATCTTGGTGGTAGTAGCAAGTATTCAAGGGAGGTCCTTGAAGACCGAAGTGGAGAAGGGTTCCGTGTGAACAGCAGTTGGACACGGGTGAGTCGATCCTAAGGGAAGGGAGAAATCCCACTGGCCTGACGGGGCACCCGTCTCCCGTTTTGTGCCCGGTGGAGTCGTCGGGTCATCCTGGCTTC----TCTCCGGTTGCGAGCGGGTCCACGGCGTAGGTGCCAGG--CCCCGAAAGGGAATCGGGTTAACATTCTCGAACGGGAGTGCGGAGTCGGCC----------------TTGGCCGGCGGCGGCAACGCAACCGAACTCGGAGACGTCGGCGGGAGCCCCGGGAAGAGTTGTCTTTTCTTCTCGACGGAGCG---TTCCCCTGGAATCGGATTGGCCGGAGATAGGGCT-CGAATTTCCGGCATAGCGCCACACTTGAGGTGGCGTCCGGTGCGCTCCCGACGGCCCTTGAAAATCCGAGGGAGG------GCAGGTTAGACTGTGCTCTCGCACCCCGTCGTACCCATAACCGCAGCAGGTCTCCGAGGTGAGCAGCCTCTGGTGGAATAGAACAATGTAGGTAAGGGAAGTCGGCAAAAAGGATCCGTAACTTCGGGAGAAGGATTGGCTCTGAGGGCTGGGTCTGTCGGGCTGCTTCTCGAAGGCGGGCGGGTTCGAGGCCGGACTGGCGAGGGCGACTCCTA--------------------------ACGGGGGAGTCCGAGTCGGACCGCCGAGGGCCTTCCGTTGGAGGGAGGTAGCTTGTCTGTGGGTCGTCCATTCGGCTCATGGACGGCGGCAGGCGCCGAACAGCTGACTCAGAACTGGAACGGACAAGGGGAATCCGACTGTTTAATTAAAACAAAGCATTGCGATGGCCGGCGATCGGTGCTGACGCAATGTGATTTCTGCCCAGTGCTCTGAATGTCAAAGTGAAGAAATTCAACCAAGCGCGGGTAAACGGCGGGAGTAACTATGACTCTCTTAAGGTAGCCAAATGCCTCGTCATCTAATTAGTGACGCGCATGAATGGATTAACGAGATTCCCACTGTCCCTATCTACTATCTAGCGAAACCACAGCCAAGGGAACGGGCTTGGCCTAATCAGCGGGGAAAGAAGACCCTGTTGAGCTTGACTCTAGTCCGACTCTGTGAAGAGACATGAGGGGTGTAGGATAGGTGGGAGCTTTC--GGGCGCCGGTGAAATACCACTACTTTCATCGTTTCTTTACTTATTCGATGGTGCGGTGGCGGGCACCCGTTCGTTTCGGCGTTCGGGCTGCCTCGGTTTCTTGCCTTGGAAGGCCGACGGGGCGGCGGAGACGTCGTCCGGCTCGGTCCATCCGTGTCGAAGAGAGTGTCAGGTGGGGAGTTTGGCTGGGGCGGCACATCTGTCAAAGGGTAACGCAGGTGTCCTAAGGCGAGCTCAGCGAGAACGGAAATCTCGCGTGGAACAAAAGGGTAAAAGCTCGCTTGATTCAGCTCTTCAGTACGGAGACGAACCGTGAAAGCGTGGCCTATCGATCCCTTGGTTTTTTGGGAGTCTCAAGCCAGGGGTGTCAGAAAAGTTACCACAGGGATAACTGGCTTGTGGCAGCCAAGCGTTCATAGCGACGTTGCTTTTTGATCCTTCGATGTCGGCTCTTCCTATCATTGCGAAGCAGAATTCGCCAAGCGTTGGATTGTTCACCCACTAATAGGGAACGT
	Neopetrosia_carbonaria	-----------------------------------------------------------------------------------------------------------------------------------------------------------------------------------------CTGAC-----------------GGGAAGGGACGTATTTATTAGATCCAAAACCAACTCGGG---TCGTGCTCGGCTCGGCCCGGCAGTTTTCGGTGATTCATAGTAACTGGTCGAATCGCATGGCCTT-CGTGCCGGCGATGGTTCATTCAAGTTTCTGCCCTATCAACTTTCGATGGTAGGGTATTGGCCTACCATGG-TCGCAACGGGTGACGGAGAATTAGGGTTCGATTCCGGAGAGGGAGCCTGAGAAACGGCTACCACATCCAAGGAAGGCAGCAGGCGCGCAAATTACCCAATCCCGACTCGGGGAGGTAGTGACAATAAATAACAATGCCGGTCCCCATAGTGGTCCGGCAATTGGAATGAGTACAATCCAAACCCCTTAACGAGGAACAATTGGAGGGCAAGTCTGGTGCCAGCAGCCGCGGTAATTCCAGCTCCAATAGCGTATATTAAAGTTGTTGCAGTTAAAAAGCTCGTAGTTGGATTTGGGGGCCCGTGGGTTCGTTAGGCGGCGGTGGCGGGCGACCCTTGTGG------------GAGCTCGTGTACCTCGCCGGCGGGCCACGCTCGGCCGGTGCGGTCCGCCGAGAGGCGAGC-ACTGCCCGGCGGCTCCA--AGTCTCTCGGAGTCCCCGTCTGCTCTTGATTGCAGCGG-TCGGGGGATTCGGGACGTTTACTTTGAACAAATTAGAGTGTTCCAAGCAGGCCGGTCGCTTTGAATACGTTAGCATGGAATAATGGAATAGGGCTGGT--------------------------------TGTCCTATTTTGTTGGTTTT--C-GGGACGGCAGTCATGGTCGATAGGGACAGTTGGGGGCGTTCGTATTCAGTTGTCAGAGGTGAAATTCTCGGATTTATTGAAGACGATCGGGGGCGAAGGCGTACCGCCACGTATGTTTTCATTAATCAAGAACGAAAGTTGGGGGTTCGAAGACGATCAGATACCGTCGTAGTCCCAACCATAAACGATGCCGGCTAGGGATCGGCGGACGTCGG-GTGCGACTCCGTCGGCACCTTGCGAGAAATCAA-AGCCTTTGGGTTCCGGGGGGAGTATGGTCGCAAGGCTGAAACTTAAAGGAATTGACGGAAGGGCACCACCAGGAGTGGAGCCTGCGGCTTAATTTGACTCAACACGGGGAACCTCACCAGGTCCGGACATGGGAAGGATTGACAGATCGAGAGCTCTTTTTTGATTCTATGGGTGGTGGTGCATGGCCGTTCTTAGTTGGTGGAGTGATTTGTCTGGTTGATTCCGTTAACGAACGAGACCTTAACCTGCTAACTAGTCGTG-CCGTTTC--CGAACGGTGGGTTCGTGCTGGT-----GGGGCGTCCGAGGACTGGTTCACCGGTCGGATCCCGGCTCAAAAGGCCAGGCGACTTCTTAGAGGGACACTCGGCG----TTGCAGCCGAGGGAAGATTGAGGCAATAACAGGTCTGTGATGCCCTTAGATGTTCTGGGCCGCACGCGCGCTACACTGACGGAGTCAGCGAGC-GTGTCCTTCGCCGGAAGGTGCGGGCAATCTTGCGAATCTCCGTCGTGCTGGGGATAGATGGTTGCAATTGTCGATCTTGAACGAGGAATTCCTAGTAAGCGCGAGTCATCAGCTCGCGCTGATTACGTCCCTGCCCTTTGTACACACCGCCCGTCGCTACTACCGATTGAATGGCTTAGTGAGAACTTTGGATCGGAGCCGGAAGCGTGCGGCGACGTTCGCTCC-GGATT------------------------------------------------------------------------------------------------------------------------CGGCGAGCGAAGTGGGAAGGTTGTTGTGCCCATGTCTGAAATCTCCGTCCGGTCCTTGGCAGGGC---GGCGAATTGTGGTGTGTAGAGGCGGACTGTCCCGACGTCACCGCTCCTCGAGCCCGAAGTCGACTTGGAACGGCGTGCTTGAGAGGGTGAGAGCCCCGTAGGGCCCGGAAATCGGGAGCGGCGGGACGAGGGTCCGGTCTCTCAGAGTCGGGTTGTTTGGGATTGCAGCCCAAATAGGGTGGTAGACTCCATCCAAGGCTGAATACGAGCGCGGGTCCGATAGCGGACAAGTACCGTGAGGGAAAGGTGAAAAGCACTTTGAAGAGAGAGTTCAATAGAGCGTGAAACCGTTGGGAGGGAAGCTCAGGGTGCCGAGGCGGTTGG---GCGAGCGGAGTTCATCCGGACTTCGA---------------------------------GAGGAGTGCGGTGCATTTTCCGATCGTCTAT-GGTAACCGTCAGCGAGAGGTGAGCCCGTCGGTTT---TCGGTCGGCGGAGGAGGTGGCGGGACTCGGTTTGCGAGATCC---GTTCGTAGAGCTCCTACCGAGCGAGCGGCGTGGCGATCCTCTGGGATGTTGGAGCG------TCTTTTCGCTCTTGGGAAGTAGGTGCGGGTCTTCCCGTGAGGGAAGGTTGCGGGCACCGGGTGGTTGTCGTTCGGTCGTTTCGGTGGACGTGTGCG-----------------GCGGTCGGGTGAATTCTCGTCGGTTGTGCAGTTTTCGGTTCGGGTGGTCGAGTTGCCCGGGTGGTCACGTTGCCGCGCCCAGGTCGCTGGCGTGGAGTCGGTCCCCTGTGCCCCGTCTTGAAACACGGACCAAGGAGTGCAAGTGGCACGCGAGTCCCAGGG-------TGGTGGTCCGGCTTCAGAGTCGGTCCGTAGCGAAAGCCCGTTCGAAAGGCAAAGCGAGAGCAAGTGCCGGAGCAATCCG--GYGGGTGCGAGAGCCGTTTCGGTTGGAACGGCGCATCGCGGACCGAGCCAACGG------TCACGCCGTGGCCGGCTTCGAGTGAGAGCGTGTCTGTTGCGACCCGAAAGATGGTGAACTATGCCCGAGGAGGGCGAAGCCAGGGGAAACTCTGGTGGAAGCTCGCAGCGGTTCTGACGTGCAAATCGA-TCGTGGCACTTGGGTATAGGGGCGAAAGACTAATCGAACCATCTAGTAGCTGGTTCCCTCCGAAGTTTCCCTCAGGATAGCTGGAGCCT--TTATTGGTCAGTTTCGTCGGGTAAAGCGAATGATTAGAGGTATCGGGGTCGAAAGGACCTCGACCTATTCTCAAACTTTGAATCGGCGAGTGGGGATGGAGCCTTGCCTGC--GGGAAGGCTACCATCGGTTCGGAATGTAGTGGCTCTCGGTGGGCCGTTTTTGGTAAGCAGAACCGGCGATGCGGGATGAACCGAACGTCGGGCTAAGGCGCCGGAGTCGACGCTGAAGAGATACCATGAAAGGTGTTGGTTGATCCAGACAGCAGGACGGTGGCCATGGAAGTCGGAATCCGCTAAGGAGTGGGTAACAACTCACCTGCCGAATCAACTAGCCCTGAAAATGGATGGCGCTGAAGCGTCGCGCCTAGTTTCCCGACACCCGCGGGCAGTTGTTGGTTGCGTTTGCCCCGGGTAGTAGGAGGGCGCGGAGGTCCCAGGTCGGTAT-GGTTTAGCCGTGCAGCCCGCGGCGCGAGCGCGGGTGGAGCGGCCTCCGGTGCGGATCTTGGTGGTAGTAGCAAGTATTCAAGGGAGGTCCTTGAAGACCGAAGTGGAGAAGGGTTCCGTGTGAACAGCAGTTGGACACGGGTGAGTCGATCCTAAGGGAAAGGGTAGTCCCCTGT-GCCTGAAGGGGCACCCGTCTCCCGGAAGGGGTTCGGTGGACGTTCGCCTCCTCGCGGGGCGTTGGGAAGTCGGGTCCGTCCGGGTGTTTGGCGTAGGTGCCGGG--CCCCGAAAGGGAATCGGGTTAACATTCTCGAACGGGAGTGCGGAGTCGGCC----------------TCGGCCGGTGGCGGTAACGCGACCGAACTCGGAGACGCCGGCGGGAGCCCCGGGAAGAGTTGTCTTTTCTTTTCGACGGAGGT---TTCCCCTGGAATCGGATTGGCCGGAGATAGGGTT-TCCGGATCCGGCATAGCGCCACACTTGAGGTGGCGTCCGGTGCGTTCCCGACGGCCCTTGAAAATCCGAGGGAGG------GCAGGTTGGACTGTGCTGTCGCACCCCGTCGTACCCATAACCGCAGCAGGTCTCCGAGGTGAGCAGCCTCTGGTGGAATGGAACAATGTAGGTAAGGGAAGTCGGCAAAAAGGATCCGTAACTTCGGGAGAAGGATTGGCTCTGAGGGCTGGGTCTGTCGGGCTGCCCACCGAAGCCG------------------------------------------------------------------------------------------------------------------------------------------------------------------------------------------------------------------------------------------------------------------------------------------------------------------------------------------------------------------------------------------------------------------------------------------------------------------GGCGGAGTCGGTGGTGGA-------------------------------------------------------------------------------------------------------------------------------------------------------------------------------------------------------------------------------------------------------------------CTGGCTGGAGGTGTTCGTCTCCC-----------------------------------------------------------------------------------------------------------------------------------------------------------------------------------------------------------------------------------------------------------------------------------------------------------------------
	Xestospongia_bocatorensis	---------------------------------GTCTCAAAGACTAAGCCATGC-ATGTGCAAGTATAAACGCT--TGAACAGTAAGACTGCGAATGGCTCATTAAATCAGTTATAGTTTATTTGATGGTG-ACCCACTACGTGGATAACCGTGGTAATTCTAGAGCTAATACATGCAAAAGGTTCCGAC--TCT---TGC------GGGAAGGGACGTATTTATTAGATCCAAAACCAACTCGAG----TCGGGCTCGTACCGGCTCGGTAAAATTGGTGATTCATGGTAACTGGTCGAATCGCTAGGCCTT-TGCGCCGGCGATGGTTCATTCAAGTTTCTGCCCTATCAACTTTCGATGGTAGGGTATTGGCCTACCATGG-TCGCAACGGGTGACGGAGAATTAGGGTTCGATTCCGGAGAGGGAGCCTGAGAAACGGCTACCACATCCAAGGAAGGCAGCAGGCGCGCAAATTACCCAATCCCGACTCGGGGAGGTAGTGACAATAAATAACAATGCCGGTCCCTCAAGTGGTCCGGCAATTGGAATGAGATCAATCCAAACCCCTTAACGAGGAACAATTAGAGGGCAAGTCTGGTGCCAGCAGCCGCGGTAATTCCAGCTCTAATAGCGTATATTAAAGTTGTTGCAGTTAAAAAGCTCGTAGTTGGATTTGGGGGCCCGC--TTCGGTCGAAAGTTCGTGGTTCCAGCTCTTAGCGG------------GGTTGGTTCTGCTTTCGTTCGGAGGAGCGCTCGGCCGGTGCGGTCCGCCGAGAGGCGAGC-ACTGCCCGGCGGCTCCA--AGTTTCTCGGAGTTTCCGTCTGCTCTTTGTTGCAGCGG-TCGGAGGATCCGGGACGTTTACTTTGAACAAATTAGAGTGTTCCAAGCAGGCCGGTCGCTTTGAATACGTTAGCATGGAATAATGGAATAGGGCTGGTT-------------------------------TGTCCTGTTTTGTTGGTTTT--C-GGGACGGCAGTCATGGTCGATAGGGACAGTTGGGGGCGTTCGTATTCAGTTGTCAGAGGTGAAATTCTCGGATTTACGGAAGACGGTCAAATGCGAAAGCAT-TCGCCAAGCATGTTTTCATTAATCAAGAACGAAAGTTGGGGGTTCGAAGACGATCAGATACCGTCGTAGTCCCAACCATAAACGATGCCGGCTAGGGATCGGCGGACGTCGG-GTGCGACTCCGTCGGCACCTTGCGAGAAATCGA-AGCCTTTGGGTTCCGGGGGGAGTATGGTCGCAAGGCTGAAACTTAAAGGAATTGACGGAAGGGCACCACCAGGAGTGGAGCCTGCGGCTTAATTTGACTCAACACGGGGAACCTCACCAGGTCCGGACATGGGAAGGATTGACAGATCGAGAGCTCTTTCTTGATTCTATGGGTGGTGGTGCATGGCCGTTCTTAGTTGGTGGAGTGATTTGTCTGGTTGATTCCGTTAACGAACGAGACCTTAACCTGCTAACTAGTCGTG-TCGTTTT--CGAACGGCGGGCGCGCGTTCAATGATGGGCCTTGCAAGGGGTGCCGTGGTTGGGCCGCGTTCCGGTCGCGAGGCCAGGCGACTTCTTAGAGGGACACTCGGCG----TTGCAGCCGAGGGAGGATTGAGGCAATAACAGGTCTGTGATGCCCTTAGATGTTCTGGGCCGCACGCGCGCTACACTGACGGATTCAGCGAGC-GTGTCCTTCGCCGGAAGGTGCGGGCAATCTTGCGAGTCTCCGTCGTGCTGGGGATAGATGGTTGCAATTGTCGATCTTCAACGAGGAATTCCTAGTAAGCGCGAGTCATCAGCTCGCGCTGATTACGTCCCTGCCCTTTGTACACACCGCCCGTCGCTACTACCGATTGAGCGGCTTTGTGAGAAATTCGGATTGGATCTGGAGGCGTTCGGCGACGTGCGCTCC-AGCCTC-CGAGAAGTTTTTCTAGCGGCGCCGCTTA--------------------------------------------------------------------------------------------------------------------------------------------------------------------------------------------------------------------------------------------------------------------------------------------------------------------------------------------------------------------------------------------------------------------------------------------------------------------------------------------------------------------------------------------------------------------------------------------------------------------------------------------------------------------------------------------------------------------------------------------------------------------------------------------------------------------------------------------------------------------------------------------------------------------------------------------------------------------------------------------------------------------------------------------------------------------------------------------------------------------------------------------------------------------------------------------------------------------------------------------------------------------------------------------------------------------------------------------------------------------------------------------------------------------------------------------------------------------------------------------------------------------------------------------------------------------------------------------------------------------------------------------------------------------------------------------------------------------------------------------------------------------------------------------------------------------------------------------------------------------------------------------------------------------------------------------------------------------------------------------------------------------------------------------------------------------------------------------------------------------------------------------------------------------------------------------------------------------------------------------------------------------------------------------------------------------------------------------------------------------------------------------------------------------------------------------------------------------------------------------------------------------------------------------------------------------------------------------------------------------------------------------------------------------------------------------------------------------------------------------------------------------------------------------------------------------------------------------------------------------------------------------------------------------------------------------------------------------------------------------------------------------------------------------------------------------------------------------------------------------------------------------------------------------------------------------------------------------------------------------------------------------------------------------------------------------------------------------------------------------------------------------------------------------------------------------------------------------------------------------------------------------------------------------------------------------------------------------------------------------------------------------------------------------------------------------------------------------------------------------------
	Xestospongia_muta	---------------------------------GTCTCAAAGACTAAGCCATGC-ATGTGCAAGTATAAACGCT--TGAACCGTGAGACTGCGAATGGCTCATTAAATCAGTTATAGTTTATTTGATGGTGTTCCCACTACGTGGATAACCGTGGTAA-CGTAGAGCTAATACATGCCGAAGGCCTCGAC--TCC---GTCTCGGCGGGGAAGAGGCGTATTTATTAGATCCAAAACCAACCTGGG-----CGGCTTGGCTTCCCAGCTTCCTGCTTGGTGATTCATGGTAACTGCTCGAATCGCTTGGCCTC-CGCGCCGGCGATGGTTCATTCAAGTTTCTGCCCTATCAACTTTCGATGGTAGGGTATTGGCCTACCATGG-TTGCAACGGGTGACGGAGAATTAGGGTTCGATTCCGGAGAGGGAGCCTGAGAAACGGCTACCACATCTAAGGAGGGCAGCAGGCGCGCAAATTACCCAATCCCGACTCGGGGAGGTAGTGACAATAAATAACAATGCCGGTCCCTAAAGTGGTCCGGCAATTGGAATGAGTCCAATCCAAACCCCTTAACGAGGAACAATTGGAGGGCAAGTCTGGTGCCAGCAGCCGCGGTAATTCCAGCTCCAATAGCGTATATTAAAGTTGTTGCAGTTAAAAAGCTCGTAGTTGGATTTCGGGGTCCGC--GCCCGTGCCCTGGCGTCTGGTGTCGCTCTCGTCCAGTTCGCTGGTCCTGGCGTCGCCGTCGTCGGTGTGCGGCGTGCTCGGCCGGCGCGGTCCGCCGAGAGGCGAGC-ACTGCCCGGCGTCTCCCT-GTGCTCTCGGAGGCTCCGTCTGCTCTTGATTGCAGCGG-TCGGGGAGTTCGGGACGTTTACTTTGAACAAATTAGAGTGTTCCAAGCAGGCCGGTGGCTTTGAATACGTTAGCATGGAATAATGGAATAGGGCTGCTTTGTT---------------------------TGTCCTATTTTGTTGGTTTT--C-GGGACGGCAGTCATGGTCGATAGGGACAGTTGGGGGCATTCGTATTCAGTTGTCAGAGGTGAAATTCTCGGATTTACGGAAGACGGTCGGGTGCGAAAGCAT-TTGCCAAGGATGTTTTCATTAATCAAGAACGAAAGTTGGGGGTTCGAAGACGATCAGATACCGTCGTAGTCCCAACCATAAACGATGCCGGCTAGGGATCGGCGGACGTCGG-GTGCGACTCCGTCGGCACCTTTGGAGAAATCAA-AGCCTTTGGGTTCCGGGGGGAGTATGGTCGCAAGGCTGAAACTTAAAGGAATTGACGGAAGGGCACCACCAGGAGTGGAGCCTGCGGCTTAATTTGACTCAACACGGGGAACCTCACCAGGTCCGGACATGGGAAGGATTGACAGATCGAGAGCTCTTTCTTGATTCTATGGGTGGTGGTGCATGGCCGTTCTTAGTTGGTGGAGTGATTTGTCTGGTTGATTCCGTTAACGAACGAGACCTTAACCTGCTAACTAGTCGTG-CCGTTTC--CGAACGGCGGG------------------------------------------------------------------------------------------------------------------------------------------CGTTCAGCTGGTCT-----------------------------------------------------------------------------------------------------------------------CGGGGCAGCCCTTGCGGGTG--------------------------------------------------CTTCGGGACGGCCGA-------------------------------------------------------------------------------------------------------------------------------------------------------------------------------------------------------------------------------------------------------------------------------------------------------------------------------------------------------------------------------------------------------------------------------------------------------------------------------------------------------------------------------------------------------------------------------------------------------------------------------------------------------------------------------------------------------------------------------------------------------------------------------------------------------------------------------------------------------------------------------------------------------------------------------------------------------------------------------------------------------------------------------------------------------------------------------------------------------------------------------------------------------------------------------------------------------------------------------------------------------------------------------------------------------------------------------------------------------------------------------------------------------------------------------------------------------------------------------------------------------------------------------------------------------------------------------------------------------------------------------------------------------------------------------------------------------------------------------------------------------------------------------------------------------------------------------------------------------------------------------------------------------------------------------------------------------------------------------------------------------------------------------------------------------------------------------------------------------------------------------------------------------------------------------------------------------------------------------------------------------------------------------------------------------------------------------------------------------------------------------------------------------------------------------------------------------------------------------------------------------------------------------------------------------------------------------------------------------------------------------------------------------------------------------------------------------------------------------------------------------------------------------------------------------------------------------------------------------------------------------------------------------------------------------------------------------------------------------------------------------------------------------------------------------------------------------------------------------------------------------------------------------------------------------------------------------------------------------------------------------------------------------------------------------------------------------------------------------------------------------------------------------------------------------------------------------------------------------------------------------------------------------------------------------------------------------------------------------------------------------------------------------------------------------------------------------------------------------------------------------------------------------------------------------------------------------------------------
	Cliona_delitrix	----------------------------------------------------------------------------------------------------------------------------------------------------------------------------------------------------------------------------------------------------------------------------------------------------------------------------------------------------------------------------------------------------------------------------------------------------------------------------------------------------------------------------------------------------------------------------------------------------------------------------------------------------------------------------------------------------------------------------------------------------------------------------------------------------------------------------------------------------------------------------------------------------------------------------------------------------------------------------------------------------------------------------------------------------------------------------------------------------------------------------------------------------------------------------------------------------------------------------------------------------------------------------------------------------------------------------------------------------------------------------------------------------------------------------------------------------------------------------------------------------------------------------------------------------------------------------------------------------------------------------------------------------------------------------------------------------------------------------------------------------------------------------------------------------------------------------------------------------------------------------------------------------------------------------------------------------------------------------------------------------------------------------------------------------------------------------------------------------------------------------------------------------------------GTAACGGCGAGCGAAGCGGGAA-------GAGCTCGAGCCTGAAATCCCTGGCAATCTATGCC---------AGAGAATTGTGGCCGAGAGAGG--CGGCTGT------GCCCCGACTGTTGCTGTCGAAGTTGACCTGGAAAGGCACGTCAGAGAGGGTGAGAGCCCCGTGCACGGCACCGACGGGAAGGGCAGTTGGCGTCT-------TCGAAGAGTCGGGTTGTTTGGGAATGCAGCCCAAAGTGGGTGGTAAACTCCATCTAAAGCTAAATACTGGCACGAGACCGATAGCGAACAAGTACCATGAGGGAAAGGTGAAAAGTACTTTGAAAAGAGAGTCAAAAAGACCGCGAAACCGTTAGGAGGGAAACGAATGCAGCTGAAGTGGCT------CTGCATCAGGTTCAGGGGATGTAGGAGGAT-GTTCCGGGTCTGGGTAGCTTTGTGCGTCCTGG---CTCGGATAGGCCGCCGACTTCTC-TGCACTCCTGTTGGGAGCCGGCCAACAGCAGTTGCTCCTGGCCCAGAAGG----TCAGTAGGGAGGTACCCCTGCACTC-----TGTGCAGGGAACGTATAGCCGACCGTCCGGCGGTCTGGGAGCGACTGAGGAGAGTCGTG-AATTTTCACGTGTGCAGCGCAGGCCCG--------TCTGGGCCGGGTCCCCTCTGTCCGTTTGGATCCCGCGGTAG-GGACTGCGTG-CAGTGTCT------------------------------------------------GCTGACG-GCAAATCTGCTCGGGCGGGGGAATGGCCACGCCGTGCGCTCTGGTTGTTGGTGCTCAAATGGCTGCATCCGACCCGTCTTGAAACACGGACCAAGGAGTGCAACATGCGTGCGAGTCTTGGGG-------------------------T----------------GACAAACCCGTCGGCGCAATGAAAGTGAAGGCAGGCGTT-GGTCT-GCTTAGGCGAGAGCCTCTCTCGG---GGGGGCGCATCGTCGACCGATCCCAGGC-------TACGCTGTGGCGGGATTTGAGTGAGAGCGTGCCTGTTGCGACCCGAAAGATGGTGAACTATGCCTGAATAGGGTGAAGCCAGAGGAAACTCTGGTGGAAGCTCGTAGCGATTCTGACGTGCAAATCGA-TCGTCAAATTTGGGTATAGGGGCGAAAGACTAATCGAACCATCTAGTAGCTGGTTCCCTCCGAAGTTTCCCTCAGGATAGCTGGAGCCC-----GGT-GCAGTTTTATCAGGTAAAGCGAATGATTAGAGGTCTTGGGGTTGAAACAACCTCAACCTATTCTCAAACTTTAAATGGGTAAGAAGCT----CGGCTTGCTCAA--CTGAAGTCGGGC-AT-----TGAATGCCGGGGCTCTTAGTGGGCCATTTTTGGTAAGCAGAACTGGCGATGTGGGATGAACCAAATGCTGGGTTAAGGTGCCCGAATCGACGCTCATCAGATCCCATGAAAGGTGTTGGTTGATCCAGACAGCAGGACGGTGGCCATGGAAGTCGGAATCCGCTAAGGAGTGTGTAACAACTCACCTGCCGAATCAACTAGCCCTGAAAATGGATGGCGCTGAAGCGTCGTACCCA--TACCCAGCCGTCGGACC---------GAGCGGCAAGGTCCGACGTGTAGGAGGGCGCGGTGGT-------------------GGCTGCGCAGCCTCTGGCGCGAGCCTGGGTGAAGCCGCCACTGGTGCAGATCTTGGTGGTAGTAGCAAATATTCAAACGAGAGCTTTGAAGACTGAAGTGGAGAAGGGTTCCATGTGAACAGCAGTTGGACATGGGTTAGTCGATCCTAAGAGAAGGGAAAGGTCCTTCA--------------------------------------------------------------------AGAGGGCGC-AATCGCCTC---GGCGACCGCGCTGTT--CCTCGAAAGGGAATCGGGTTAACATTCCCGAACCGGGATGCGGATAGG--C--------------CTGTGGCCGTCAGCGGCAACGCAAGCGAACTCGGAGACGTCTGCGGGAGCCCCGGGAAGAGTTCTCTTTTCTTCTTAACGGACTG---GCACCCTGGAATCAGATTGGCTGGAGATAGGGT--TGAATGTCCGGTAAAGCACCACACTTGTGGTGGTGTCCGGTGCGCTCTCGACGGCCCGTGAAAATCCGAGGGAG---------------CGGTTGATTCTCGCGCCCGGTCGTACCGATAACCGCATCAGGTCTCCAAGGTGAACAGCCTCTAGTTG-ATAGAACAATGTAGGTAAGGGAAGTCGGCAAAATAGATCCGTAACCTTGGGAAAAGGATTGGCTCTAAGGGTTGGGTCTGTCGGGCTGTGGTCGGAAGCGGCTGGTCGTGACG--CGGGCTGGTGGATGCTGGTCC----------------------------TCGGGCTGGCAGAAGCCGGACTGTCGAGCGTCCGGCCGTGGATGGCTACAGCTT-------GGTGCCTTCGG------GCGTCTCTCGGCAGGCAACTAACAACCGACTTAGAACTGGAACGGACAAGGGGAATCCGACTGTTTAATTAAAACAAAGCATTGCGATGGCTGGTGAACGGTGCTGACGCAATGTGATTTCTGCCCAGTGCTCTGAATGTCAAAGTGAAGAAATTCAACCAAGCGCGGGTAAACGGCGGGAGTAACTATGACTCTCTTAAGGTAGCCAAATGCCTCGTCATCTAATTAGTGACGCGCATGAATGGATTAACGAGATTCCCACTGTCCCTATCTACTATCTAGCGAAACCACAGCCAAGGGAACGGGCTTGGCAGAATCAGCGGGGAAAGAAGACCCTGTTGAGCTTGACTCTAGTCCGACTTTGTGAAGAGACATGAGAGGTGTAGAATAGGTGGGAGCTTC----GGCGCCGGTGAAATACCACTACTTTCATTGTTTCTTTACTTATTCGATGAGGCGGAGCTGGGTTTCA---CGACCCAC----------------------------------CTTCTAGATTCAAGGTCCTCT----CCGAGGA-CTGATCCGAGTCGAAGACAGTGTCAGGTGGGGAGTTTGGCTGGGGCGGCACATCTGTCAAATGATAACGCAGGTGTCCTAAGGCAAGCTCAGTGAGAACGGAAATCTCACGTGGAACAAAAGGGTAAAAGCTTGCTTGATTTTGATTTTCAGTATGAATACAAACTGTGAAAGCATGGCCTATCGATCCCTTAGTC-TCTAGGAGTTTTAGGCTAGGGGTGTCAGAAAAGTTACCACAGGGATAACTGGCTTGTGGCAGCCAAGCGTTCATAGCGACGTTGCTTTTTGATCCTTCGATGTCGGCTCTTCCTATTATTGTGAAGCAGAATTCACCACGTATCGGATTGTTCACCCGCTAACAGGGAACGT
	Spirastrella_hartmani	--------------------------------------------------------------------------------------------------------------------------------------------------------------------------------------------------------------------------------------------------------------------------------------------------------------------------------------------------------------------------------------------------------------------------------------------------------------------------------------------------------------------------------------------------------------------------------------------------------------------------------------------------------------------------------------------------------------------------------------------------------------------------------------------------------------------------------------------------------------------------------------------------------------------------------------------------------------------------------------------------------------------------------------------------------------------------------------------------------------------------------------------------------------------------------------------------------------------------------------------------------------------------------------------------------------------------------------------------------------------------------------------------------------------------------------------------------------------------------------------------------------------------------------------------------------------------------------------------------------------------------------------------------------------------------------------------------------------------------------------------------------------------------------------------------------------------------------------------------------------------------------------------------------------------------------------------------------------------------------------------------------------------------------------------------------------------------------------------------------------------------CGGAGGAAAAGAAACTAACAAGGATTCCCCCAGTAACGGCGAGCGAAGCGGGAA-------CAGCTCGAGCCTGAAATCCCTGGCAGGTGCTGCC---------AGAGAATTGTGGCCGGGAGAGG--CGGCGGT------GCCCGGACTGTTGCTGTCAAAGTTGACCTGGAAAGGCACGTCAGAGAGGGTGAGAGCCCCGTGCTTGACACCGACGGGAAGGGCCGCTACCGTCT-------TCGGAGAGTCGGGTTGTTTGGGAATGCAGCCCAAAGTGGGTGGTAAACTCCATCTAAAGCTAAATACCGGCACGAGACCGATAGCGAACAAGTACCATGAGGGAAAGGTGAAAAGTACTTTGAAAAGAGAGTCAAAAAGACCGCGAAACCGTTAGGAGGGAAACGAATGCAGCTGAAGTGGCT------CCGTATCAGGTTCAGGGTACGTCGGAGGAC-GTGTCGGCTTTTGGCAAGGTGTCG----TCGG---TCGGGACGGTCCTGTGACTAGTC-TGCATTCCTGTGGGGAGCCGGCCAACAGCAGTTGCCCCCAGCCCAGAAGG----TCGGTCGGGAGGTGCCTCTGCACTC------GTGCAGAGAACGTACAGCCGTTCGTCCGGCGGTCCGGGGACGACTGAGGAGAGTCGTG-AATTTTCACGCGTGCAGCGCAGGCCCT------TGAGTGGGCCGGGTCGCCTCTGTTCGTTTGGGCCCCGCGGTGG-GGACTGCTTG-CAGTGTCT------------------------------------------------GCTGACG-GTCAGTCCGCTCGGTCGGGGGGTCGGCCACGCCGTGCGCTCCAGTTGTTGGTGCTCAAATGGCTGCATCCGACCCGTCTTGAAACACGGACCAAGGAGTGCAACATGCGTGCGAGTCTTGGGG-------------------------T----------------GACAAACCCGTCGGCGCAATGAAAGTGAAGGCAGGCGTT-GGTCT-GCTTAGGCGAGAGCCTCCTC------GGGGGCGCATCGTCGACCGATCCCAGGC-------TACGCTGTGGCGGGATTTGAGTGAGAGCGTGCCTGTTGCGACCCGAAAGATGGTGAACTATGCCTGAATAGGGTGAAGCCAGAGGAAACTCTGGTGGAAGCTCGTAGCGATTCTGACGTGCAAATCGA-TCGTCAAATTTGGGTATAGGGGCGAAAGACTAATCGAACCATCTAGTAGCTGGTTCCCTCCGAAGTTTCCCTCAGGATAGCTGGAGCCC-----GGT-GCAGTTTTATCAGGTAAAGCGAATGATTAGAGGTCTTGGGGTTGAAACAACCTCAACCTATTCTCAAACTTTAAATGGGTAAGAAGCT----CGGCTTGCTTAA--TTGAAGTCGGGC-AT-----TGAATGCCGGGGCTCTTAGTGGGCCATTTTTGGTAAGCAGAACTGGCGATGTGGGATGAACCAAATGCCGGGTTAAGGTGCCCGAATCAACGCTCATCAGATCCCATGAAAGGTGTTGGTTGATCCAGACAGCAGGACGGTGGCCATGGAAGTCGGAATCCGCTAAGGAGTGTGTAACAACTCACCTGCCGAATCAACTAGCCCTGAAAATGGATGGCGCTGAAGCGTTGTACCCA--TACCCGGCCGTCAGGCC---------GAGCGGCAAGGTCTGACGTGTAGGAGGGCGCGGTGGT-------------------GGCTGCGCAGCCTCTGGCGCGAGCCTGGGTGAAGCCGCCACTGGTGCAGATCTTGGTGGTAGTAGCAAATATTCAAACGAGAGCTTTGAAGACTGAAGTGGAGAAGGGTTCCATGTGAACAGCAGTTGGACATGGGTTAGTCGATCCTAAGAGAAGGGAGAGGTCCTTCA--------------------------------------------------------------------AGAGGGCGC-AATCGCCTC---GGCGACCGCGCTGTT--CCTCGAAAGGGAATCGGGTTAACATTCCCGAACCGGGATGCGGATAGG--C--------------CTTTGGCCGTCGGCGGCAACGCAAGCGAACTCGGAGACGTCTGCGGGAGCCCCGGGAAGAGTTCTCTTTTCTTCTTAACGGACTG---GCACCCTGGAATCAGATTGGCTGGAGATAGGGT--TGAATGTCCGGTAAAGCACCACACTTGTGGTGGTGTCCGGTGCGCTCTCGACGGCCCGTGAAAATCCGAGGGAG---------------CGGTTGATTCTCGCGCCCGGTCGTACCGATAACCGCATCAGGTCTCCAAGGTGAACAGCCTCTAGTTG-ATAGAACAATGTAGGTAAGGGAAGTCGGCAAAATAGATCCGTAACCTTGGGAAAAGGATTGGCTCTAAGGGTTGGGTCTGTCGGGCTGTGGTCGGAAGCGGCTGGTCGTGACG--CGGGCTGGTGGATGCTGGCCT----------------------------TCGGGTTGGCAGAAGCCGGACTGTCGAGCGTCCGGCCGTGGATGGCTACAGCTT-------GGCCCTCTCGG------GGGTCTCTCGGCAGGCAACTAACAACCGACTTAGAACTGGAACGGACAAGGGGAATCCGACTGTTTAATTAAAACAAAGCATTGCGATGGCTGGTGAACGGTGCTGACGCAATGTGATTTCTGCCCAGTGCTCTGAATGTCAAAGTGAAGAAATTCAACCAAGCGCGGGTAAACGGCGGGAGTAACTATGACTCTCTTAAGGTAGCCAAATGCCTCGTCATCTAATTAGTGACGCGCATGAATGGATTAACGAGATTCCCACTGTCCCTATCTACTATCTAGCGAAACCACAGCCAAGGGAACGGGCTTGGCAGAATCAGCGGGGAAAGAAGACCCTGTTGAGCTTGACTCTAGTCCGACTTTGTGAAGAGACATGAGAGGTGTAGAATAGGTGGGAGCTTC----GGCGCCGGTGAAATACCACTACTTTCATTGTTTCTTTACTTATTCGATGAGGCGGAGCTGGGTTTAA---CGACCCAC----------------------------------CTTCTAGATTCAAGGTCCTCT----CCGAGGG-CTGATCCGAGTCGAAGACAGTGTCAGGTGGGGAGTTTGGCTGGGGCGGCACATCTGTCAAATGATAACGCAGGTGTCCTAAGGCAAGCTCAGTGAGAACGGAAATCTCACGTGGAACAAAAGGGTAAAAGCTTGCTTGATTTTGATTTTCAGTATGAATACAAACTGTGAAAGCATGGCCTATCGATCCCTTAGTC-TCTAGGAGTTTTAGGCTAGGGGTGTCAGAAAAGTTACCACAGGGATAACTGGCTTGTGGCAGCCAAGCGTTCATAGCGACGTTGCTTTTTGATCCTTCGATGTCGGCTCTTCCTATTATTGTGAAGCAGAATTCACCACGTATCGGATTGTTCACCCGCTAACAGGGAACGT
	Mycale_laevis	--------------------------------------------------------------------------------------------------------------------------------------------------------------------------------------------------------------------------------------------------------------------------------------------------------------------------------------------------------------------------------------------------------------------------------------------------------------------------------------------------------------------------------------------------------------------------------------------------------------------------------------------------------------------------------------------------------------------------------------------------------------------------------------------------------------------------------------------------------------------------------------------------------------------------------------------------------------------------------------------------------------------------------------------------------------------------------------------------------------------------------------------------------------------------------------------------------------------------------------------------------------------------------------------------------------------------------------------------------------------------------------------------------------------------------------------------------------------------------------------------------------------------------------------------------------------------------------------------------------------------------------------------------------------------------------------------------------------------------------------------------------------------------------------------------------------------------------------------------------------------------------------------------------------------------------------------------------------------------------------------------------------------------------------------------------------------------------------------------------------------------CGGAGGAAAAGAAACTAACCAGGATTCCCCCAGTAACGGCGAGCGAAGTGGGAA-------CAGCTCGAGCCTGAAATCCCCGGCATTGCATGCC---------GGAGAATTGTGGCCGGGAGAGG--CAGCCGC------GCCCAGACTGGTGCTGTCGAAGTTGACCTGGAAAGGCACGTCAGAGAGGGTGAGAGCCCCGTGCGTGACACTGCCGGTCAGGGCCGCTACTGTCT-------TCGGAGAGTCGGGTTGTTTGGGAATGCAGCCCAAAGTGGGTGGTAGACTCCATCTAAAGCTAAATACCGGCACGAGACCGATAGCGAACAAGTACCGTGAGGGAAAGGTGAAAAGTACTTTGAAAAGAGAGTCAAAAAGACCGCGAAACCGTTAGGAGGGAAACGAATGCAGCTGAAGTGGCT------TGCCGTCAGGCTCAGGAGGCGTCGGCGCGTCGTGCGTTCTCGCGGGTTGTC------TCCTGCGGGTGGCGTCTGGCCGCCGACAAATC-TGCACTTCTGCGGGAAGCCGGCCAACGGCAGTTGTCCTCGGCTCACAAGG----GCGTCCGGGGGAGGTGGCTCCGTGC-CTCGCGCGTGGAGAGCTTACAGCCCGGCGTCTGGCAGTCTGGGGGCGACTGAGGAGAGTTGCGTGTCCTTCGCACTTGCGGTGCAGGCCCT---------CGGGGCTGGACCCCTCTTGTCGGGGTGGCGGCCGACCTGGTCCACTGCGTG-CAGTGTCC------------------------------------------------GGGGACG-GCACCGTCGTCCAGGCGGGAAGCGGGTCACACCTTGCGCCGTGGCCGTTGGTGCCCGAATGGCTGCATCCGACCCGTCTTGAAACACGGACCAAGGAGTGCAACATGCGCGCGAGTCTTTGGG-------------------------T----------------GGCAAACCCCTCGGCGCAATGAAAGTGAAGGCAGGCGTCTGGTCT-GCTCGGGCGAGAGCCCCCTTCCGCGGGGGGGCGCATCGTCGACCGATCCCAGGC-------TACGCCGTGGCGGGATTTGAGTGAGAGCGTGCCTGTTGCGACCCGAAAGATGGTGAACTATGCCTGAATAGGGTGAAGCCAGAGGAAACTCTGGTGGAAGCTCGCAGCGATTCTGACGTGCAAATCGA-TCGTCAAATTTGGGTATAGGGGCGAAAGACTAATCGAACCATCTAGTAGCTGGTTCCCTCCGAAGTTTCCCTCAGGATAGCTGGAGCCC-----GGT-GCAGTTTTATCAGGTAAAGCGAATGATTAGAGGTCTTGGGGTTGAAACAACCTCAACCTATTCTCAAACTTTAAATGGGTAAGAAGCC----CGGCTTGCTTGG--TTGAAGTCGGGC-GC-----AGAATGCCGGGGCTCCTAGTGGGCCATTTTTGGTAAGCAGAACTGGCGATGTGGGATGAACCAAATGCTGGGTTAAGGTGCCCGAATCGACGCTCATCAGATCCCATGAAAGGTGTTGGTTGATCTAGACAGCAGGACGGTGGCCATGGAAGTCGGAATCCGCTAAGGAGTGTGTAACAACTCACCTGCCGAATCAACTAGCCCTGAAAATGGATGGCGCTCAAGTGTCGTACCCA--TACCCAGCCGTCGGGTC---------GAGAGGCCGGACCCGACGTGTAGGAGGGCGCGGTGGT-------------------GGCCGTGCAGCCTCTGGCGCGAGCCCGGGTGAAGCCGCCACCGGTGCAGATCTTGGTGGTAGTAGCAAATATTCAAACGAGAACTTTGAAGACTGAAGTGGAGAAGGGTTCCATGTGAACAGCAGTTGGACATGGGTTAGTCGATCCTAAGAGAAGGGAGAGGTCCCTCT--------------------------------------------------------------------GGAAGGCGC---ACGCTCC---GGCGACGGCGCCGTT--CCTCGAAAGGGAATCGGGTTAACATTCCCGAACCGGGATGCGGATAGGGCC--------------TCGTGCCCGCTGGCGGCAACGCAAGCGAACTCGGAGACGTCGGCGGGAGCCCCGGGAAGAGTTCTCTTTTCTTCTTAACGGACTG---GCACCCTGGAATCAGATTGGCTGGAGATAGGGT--CGAATGTCCGGTAAAGCACCACACTTGTGGTGGTGTCCGGTGCGCTCTCGACGGCCCGTGAAAATCCGAGGGAG---------------CGCGTGATTCTCGCGCCCGGTCGTACCGATAACCGCATCAGGTCTCCAAGGTGAACAGCCTCTAGTTG-ATAGAACAATGTAGGTAAGGGAAGTCGGCAAAACGGATCCGTAACCTCGGGAAAAGGATTGGCTCTAAGGGCTGGGTCTGTCGGGCTGTGGCCGGAAGCGGGAGGGCACGAAG--GGGGCTGGTGGAAGCCGAC------------------------------TTCGGGAGGCTGAAGCCGGACCGTGGAGCGTTCACCCGTGAATGGTCACAGCTT-------GGTCCCC---GCAAG--GGGCCTCTCGGCAGGCAACCAACAGCTGACTTAGAACTGGAACGGACAAGGGGAATCCGACTGTTTAATTAAAACAAAGCATTGCGACGGCTGGTGACCGGTGTTGACGCAATGTGATTTCTGCCCAGTGCTCTGAATGTCAAAGTGAAGAAATTCAACCAAGCGCGGGTAAACGGCGGGAGTAACTATGACTCTCTTAAGGTAGCCAAATGCCTCGTCATCTAATTAGTGACGCGCATGAATGGATTAACGAGATTCCCACTGTCCCTATCTACTATCTAGCGAAACCACAGCCAAGGGAACGGGCTTGGCAGAATCAGCGGGGAAAGAAGACCCTGTTGAGCTTGACTCTAGTCCGACTTTGTGAAGAGACATGAGAGGTGTAGGATAGGTGGGAGCTTT----GGCGCCGGTGAAATACCACTACTTTCATCGTTTCTTTACTTATTCGATGAGGCGGAGCTGGGCCTCG---CGGTCCAC----------------------------------CTTCTGGATTCAAGGTCCCCA-C--CCGGGGG-CCGATCCGAGTCGAAGACAGTGTCAGGTGGGGAGTTTGGCTGGGGCGGCACATCTGTCAAACGATAACGCAGGTGTCCTAAGGCAAGCTCAGTGAGAACGGAAATCTCACGTGGAACAAAAGGGTAAAAGCTTGCTTGATTTTGATTTTCAGTATGAATACAAACTGTGAAAGCATGGCCTATCGATCCCTTAGTC-TCTAAGAGTTTTAGGCTAGGGGTGTCAGAAAAGTTACCACAGGGATAACTGGCTTGTGGCAGCCAAGCGTTCATAGCGACGTTGCTTTTTGATCCTTCGATGTCGGCTCTTCCTATTATTGTGAAGCAGAATTCACCACGTATCGGATTGTTCACCCGCTAACAGGGAACGT
	Verongula_rigida	--------------------------------------------------------------------------------------------------------------------------------------------------------------------------------------------------------------------------------------------------------------------------------------------------------------------------------------------------------------------------------------------------------------------------------------------------------------------------------------------------------------------------------------------------------------------------------------------------------------------------------------------------------------------------------------------------------------------------------------------------------------------------------------------------------------------------------------------------------------------------------------------------------------------------------------------------------------------------------------------------------------------------------------------------------------------------------------------------------------------------------------------------------------------------------------------------------------------------------------------------------------------------------------------------------------------------------------------------------------------------------------------------------------------------------------------------------------------------------------------------------------------------------------------------------------------------------------------------------------------------------------------------------------------------------------------------------------------------------------------------------------------------------------------------------------------------------------------------------------------------------------------------------------------------------------------------------------------------------------------------------------------------------------------------------------------------------------------------------------------------------CGGAGGAAAAGAAACTAACCAGGATTCCCCCAGTAGCGGCGAGTGAAGCGGGAA-------CAGCCCAAGCCTGTAATCTCCGATG-CGTGCATC---------GGCGAATTGTAGTCTGGAGAAG---GGCCAT------CTCTGCAGCGGTCCTCCCGAAGTCGCCGAGGAAAGGCGCGCCGGAGAGGGTGATAGCCCCGTGCGCGGGAGCGACCGACTGTGGAATGCGAGGCCTCT----TCGGAGAGTCGGGTTGTTTGGGATTGCAGCCCAAAGTGGGTGGTAAACTCCATCTAAGGCTAAATACTGGCACAAGACCGATAGCGAACAAGTACCGTGAGGGAAAGATGAAAAGCACTTTGGAAAGAGAGTCAAATAGTGCGTGAAACCGTTGGGAGGGAAGCGAATGAGGCCGGCTCGGTC-----CTCTGTGGGAACAGGCAGATCGATGAGCGCCCTCTGGCGGAGGGATCCCCCTGGGACCCGTCGCCGGT-GGGACCGCTCGTCGCTCTCGA-CCGCACTCCCGCGTGGACCAGTCAGCGGCAGTTTCCGCTGCGCCGTGCGC----CCTGCGGGGCAGTTGGCCGAGTCCTTCGGGTCTCGGTGCTGGCCCCTGGGGCGCGACGCGGCAGAGACTGAGGAGAGTGGCGGCCCTCGCCCGAGCAGCGCAAGCCACAGGGCCGGA--------------------------CGGCTGCGACGACTGCGTCGGACCGGTGGGGACTGCGTGCAGT------------------------------------------------GCCCGCTGAGCGAGACGGAGGCGTCGCGGTGCAGTCACGATGTGCGCTGAGGTCGCTGGCGCCTAGCCGGTCCCATCCGACCCGTCTTGAAACACGGACCAAGGAGTGCAGCATGCGCGCGAGCCTTCGGG-------------------------T----------------GGCAAACCCCTGGGCGAAGTGAAAGCGAAAGTGCGTTTGACGC---ACCGAGGTGAGAGCGGACGGTGACACGCCCGCGCATCATCGACCGATCCGCATC---------ACTTGTGGTGGGATTTGAGTGAGAGTGTGCCTGTTGCGACCCGAAAGATGGTGAACTATGCCCGAACAGGGTGAAGCCAGGGGAAACCCTGGTGGAAGCCCGAAGCGATTCTGACGTGCAAATCGA-TCGTCTGATTTGGGTATAGGGGCGAAAGACTAATCGAACCATCTAGTAGCTGGTTCCCTCCGAAGTTTCCCTCAGGATAGCTGGAACCC--GTGTGT-GCAGTTTTATCAGGTAAAGCGAATGATTAGAGGTCTTGGGGTTGAAACAACCTCAACCTATTCTCAAACTTTAAATAGGTAAGACGTC----CGACTTGCTTAA--GTGAAGCCGGAC-CT-----CGAATG-CAGGGTTCCTAGTGGGCCATTTTTGGTAAGCAGAACTGGCGATGCGGGATGAACCGAAAGCCGGGTTAAGGTGCCAAAGTCGACGCTCATCAGACCCCACAAAAGGTGTTGGTTGATCCAGACAGCAGGACGGTGGCCATAAAAGTCGGAACCCGCTAAGGAGTGTGTAACAACTCACCTGCCGAATCAACCAGCCCTGAAAATGGATGGCGCTCAAGCGTCGCACCCA--CACCCGGCCGTCGGGCC---------GAGCTGGCTGGCCCGACGTGTAGGAGGGCGCAGCGGT-------------------AGTGTTGCAGCCTAAGGCGTGAGCCTGGGTCGAACTGCCGTTGGTGCAGATCTTGGTGGTAGTAGCAAATATTCAAATGAGAACTTTGAAGACTGAAGTGGAGAAAGGTTCCATGTGAACAGCAGTTGGACATGGGTGAGTCGGTCCTAAGGGACGGGTTAACTCCTAGC---------------------------------------------------------------------AAGTGCGCACTCTCGGCTCGCCGGGAAGGCGCCCCC--TCCCGAAAGGGAATCGGGTTAATATTCCCGAACCGGAACGCGGATAGGGCCGGTGATCCTCGCGGTCGCCGACCACGGCGGTAACGCAAGCGAACTCGGAGACGCTGGCGGGGGCTCTGGGAAGAGTTCTCTTTTCTTCTTGACGGGCCG---ACCCCCTGGAATGGGATTGCCCCGAGATAGGGT--TCTGTGCTCGGCAAAGCGCTGCACCTCTTGCAGCGTCCGGTGCGCTCCCGACAGCCCTTGAAAATCCGAGGGAG---------------TGGATGATTCTCGCGTCCGGCCGTACTCATAACCGCATCAGGTCTCCAAGGTGAACAGCCTCTAGTCG-ATAGAACAATGTAGGTAAGGGAAGTCGGCAAATTAGATCCGTAACTTCGGGAAAAGGATTGGCTCTAAGGGCTGGGTCTGTCGGGCTTTGACTGGAAGCAGATGTTGCCTGGC--GCATCTGGGTGAGCGGC--------------------------------CCTCGGGCAGCGAGCCCGGGAGCGCCTGGTGGCGACTGCAGAAGGTCGCAGCTT-------GGCCCTCGC---------GGTCGATCGGCAGGCAACGAACAGCCAACTTAGAACTGGAACGGACAAGGGGAATCCGACTGTTTAATTAAAACAAAGCATTGCGATGGCCGG-AAACAGTGTTGACGCAATGTGATTTCTGCCCAGTGCTCTGAATGTCAAAGTGAAGAAATTCAACCAAGCACGGGTAAACGGCGGGAGTAACTATGACTCTCTTAAGGTAGCCAAATGCCTCGTCATCTAATTAGTGACGCGCATGAATGGATTAACGAGATTCCCACTGTCCCTATCTACTATCTAGCGAAACCACAGCCAAGGGAACGGGCTTGGCAGAATCAGCGGGGAAAGAAGACCCTGTTGAGCTTGACTCTAGTCCGACTTTGTGAAAAGACATGAGAGGTGTAGAATAGGTGGGAGCTCC----TGCGCCAATGAAATACCACTACTTTCATTGTTTTTTTACTTATTCAATGAGGCGGAAGCGGGCTTCA---CGGCCCAC----------------------------------CTTCTGGCGTTAAGGCTCCAT------GCGGG-CCGATCCGGGTTGAAGACAGTGTCAGATGGGGAGTTTGGCTGGGGCGGCACATCTGTTAAATGATAACGCAGGTGTCCTAAGGTGAGCTCAACGAGAACGGAAATCTCGTGTGGAACAAAAGGGTACAAGCTCACTTGATTTTGATTTTCAGTATGAATACAAACCGTGAAAGCGTGGCCTATCGATCCTTTAGTC-TTTAAGAGTTTTAAGCTAGAGGTGTCAGAAAAGTTACCACAGGGATAACTGGCTTGTGGCGGCCAAGCGTTCATAGCGACGTCGCTTTTTGATCCTTCGATGTCGGCTCTTCCTACCACTGCGAAGCAGAATTCGCCAAATGTCGGATTGTTCACCCGCTAATAGGGAACGT
	Neopetrosia_subtriangularis	--------------------------------------------------------------------------------------------------------------------------------------------------------------------------------------------------------------------------------------------------------------------------------------------------------------------------------------------------------------------------------------------------------------------------------------------------------------------------------------------------------------------------------------------------------------------------------------------------------------------------------------------------------------------------------------------------------------------------------------------------------------------------------------------------------------------------------------------------------------------------------------------------------------------------------------------------------------------------------------------------------------------------------------------------------------------------------------------------------------------------------------------------------------------------------------------------------------------------------------------------------------------------------------------------------------------------------------------------------------------------------------------------------------------------------------------------------------------------------------------------------------------------------------------------------------------------------------------------------------------------------------------------------------------------------------------------------------------------------------------------------------------------------------------------------------------------------------------------------------------------------------------------------------------------------------------------------------------------------------------------------------------------------------------------------------------------------------------------------------------------------CGGAGGAAGAGAAACCACCAGGGATTCCCTTAGTAACGGCGAGCGAAGTGGGAA------CAAGCCCAGGTCTGAAATCTCCCGGTCGGCTCATGTCGTGCCCGGGCGAATTGTGGTCTGGAGAGGCAGACTGTCCTGA--TCCACTGCTCTCGAGCCCGAAGTTGACTTGGAACGGCACGCCAGAGAGGGTGAGAGCCCCGTAGGGCACGGAAATCGAAAGCGGCAGGACGAGAGTCTGTTCTCGTAGAGTCGGGTTGTTTGGGAATGCAGCCCCAAGTGGGTGGTAGACTCCATCCAAGGCTAAATACGGACGCGAGACCGATAGCTGACAAGTACCGTGAGGGAAAGGTGAAAAGCACTTTGAAGAGAGAGTTCAACAGACCGTGAAACCGTTGGGAGGGAAGCTCAGGGTGTCGAGGTTGTCGTGCTGCATGTGGAGTTCAGCCGGTGTCGAA-----------------------------------AGCCGCTGGTGCAGTCTCCCATGGAGCTG-GACCGTCAGTTGGGAAGAGACTGGAGGCCTGTTGATGTCGGTGGTTGGGAGGTATGCCCTGGGGTCGCCTTCGGGTGCC---CCAGGGTGACATATAGCCATTCCGCCGTGGTCTCTGTCGTCTTCCAGGTGTGATTGGGACGACTGTTCGTCC-GAAATGGGAAGGTGCAGTCTTCCTCCTT-GTGAGGGAGTTCGGGCCGGCTCGGCGGTCGCGTTGCGTTGCGGCACCGTGTTCCGTTCTCTCCCCATTCTGCCTCGGCAAGTGGGGTTGGAGTGCGGCACGGACTGCATTTGACAGCGTCCCTACCGGGTCGTGATCCAAGTTGACTGTGCCCAGGTGACTGGCGAGGAGTCGTTACCCTGTGCCCCGTCTTGAAACACGGACCAAGGAGTGCAAGAGGTGCGCAAGTCGGAAGGGTTTTGTTGGGGTGT--GTCCTTGTGGCTG---CCCCACCAGAGAGACCCATGTG-TATTGGAACAGGCGAAGTGAGAGCAATTTT--GCGGGTGCGAGAGCCATGGGGAGACCCGTGGCGCATCGCTGGCCGAGCCGTATG-----GTCACGCTGTGGCCGGTTTCGAGTGCGAGCGTATCTGTTGCGACCCGAAAGATGGTGAACTATGCCTGAGGAGGGTGAAGCCAGAGGAAACTCTGGTGGAGGCCCGTAGCGGTTCTGACGTGCAAATCGA-TCGTCGCACTTGGGTATAGGGGCGAAAGACTAATCGAACCATCTAGTAGCTGGTTCCCTCCGAAGTTTCCCTCAGGATAGCTGGAGCTC--GTTCCGAGCAGTTTCGTCGGGTAAAGCGAATGATTAGAGGTATCGGGGTTGAAAGGACCTCGACCTATTCTCAAACTTTAAATCGGCGAGAAGGGGC--TGTCTTTCCTAC--CGGAAGACGTCCCAC------GAATGCAGGGGCTCCATGTGGGCCGTTTTTGGTAAGCAGAACCGGCGATGCGGGATGAACCGAACGTTGGGCTATGGCGCCGGAGTCGACGCTGAGCAGATACCAGGAAAGGTGTTGGTTGATCCAGACAGCAGGACGGTGGCCATGGAAGTCGGAATCCGCTAAGGAGTGTGTAACAACTCACCTGCCGAATCAACTAGCCCTGAAAATGGATGGCGCTGAAGCGTCGCGCCTAGTTGCCTAACACCCGTGGGCTATGTCGAGCCAGGTCGGCCCCGGGTAGTAGGAGGGCGCGGAGGTCCC-CACGACGAC-GTTGTGGCAGTGCAGTCTGTGGCGTGAGCACAGATGAAGCGGCCTCTGGTGCGGATCTTGGTGGTAGTAGCAAATATTCAAGGGAGGACCTTGAAGACTGAAGTGGAGAAGGGTTCCGTGTGAACAGCAGTTGGACACGGGTGAGTCGTTCCTGAGGGAAGGGGAAGACCCCCCT-GTTT--------------------------GCCTGGAAGGGGTGCCCGTCCCGTCTGGGTGTAGGTTCGTCCTTGCCCTCTCGG-----GGTGGCGGCACCAGG--CCCCGAAAGGGAATCGGGTTAACATTCCCGAACCGGAGTGTGGAGGCGGCT----------------TCGGCCGTTGGCGGCAACGCAAACGAACTCGGAGACGTCGGCGGGAGCCCCGGGAAGAGTTGTCTTTTCTTCTTGACGGAGCG--TGTTCCCTGGAATCGGGTTGGCCGGAGATAGGGTCATCTGATTCCGGCATAGCGCCACACTTGTCGTGGCGTCCGGTGCGCTCCCGACGGCCCTTGAAAATCCGAGGGAAGCGTAGCAAGGCTTGTTCCGTGCTCTCGCACCCGGTCGTACCGATAACCGCAGCAGGTCTCCAAGGTGAGCAGCCTCTAGTCG-ATAGAACAATGTAGGTAAGGGAAGTCGGCAAAAGAGATCCGTAACTTCGGGAGAAGGATTGGCTCTAAGGGCTGGGCCTGTCGGGCTGCTTCAGGAAGGTGGGGGGCACAACG--TGGACTGGCTGGGCTGTGCGAAG--CACCTTCGGG--AG----------CCGAGTGCGGACCGGCTGGACTTCGGCGAGTTACCCGCCGGAGGGTGGCAGCTTGCTGCCGGGGTGGTTCGTCCTCCCGGTGGTGTCGGCAGGCACTAAACAGCCAACTTAGAACTGGAACGGACAAGGGGAATCCGACTGTTTAATTAAAACAAAGCATTGCGATGGCCGGTGAACGGTGTTGACGCAATGTGATTTCTGCCCAGTGCTCTGAATGTCAAAGTGAAGAAATTCAACCAAGCGCGGGTAAACGGCGGGAGTAACTATGACTCTCTTAAGGTAGCCAAATGCCTCGTCATCTAATTAGTGACGCGCATGAATGGATTAACGAGATTCCCACTGTCCCTATCTACTATCTAGCGAAACCACAGCCAAGGGAACGGGCTTGGCAGAATCAGCGGGGAAAGAAGACCCTGTTGAGCTTGACTCTAGTCCGACTCTGTGAAGAGACATGAGAGGTGTAGAATAGGTGGGAGCTTTC--GGGCGCCGGTGAAATACCACTACTTTCATAGTTTCTTTACTTATTCGATGGTGCGGGGGCGGGCACGGG--TTCCTCATGGTTCCCGCTGCCTTGGCTTCTGGAGTTGGAAGACTGCCGGGTGGCCATCAAGGT----CGGAGCAGTCGATCCGCGTCGAAGACAGTGTCAGGTGGGGAGTTTGGCTGGGGCGGCACATCTGTCAAAAGATAACGCAGGTGTCCTAAGGCGAGCTCAGCGAGAACGGAAATCTCGCGAGGAACAAAAGGGTAAAAGCTCGCTTGATTCCGATTTTCAGTACGAATACGAACCGTGAAAGCGTGGCCTATCGATCCTTTGGTCTTTTGCGGGTCTCAAGCCAGAGGTGTCAGAAAAGTTACCACAGGGATAACTGGCTTGTGGCAGCCAAGCGTTCATAGCGACGTTGCTTTTTGATCCTTCGATGTCGGCTCTTCCTATCATTGCGAAGCAGAATTCGCCAAGCGTTGGATTGTTCACCCCCTAATAGGGAACGT
	Plakortis_angulospiculatus	------------------AGTAGTCATATGCTTGTCTCAAAGACTAAGCCATGC-ATGTCCAAGTATAAGCGATCTTATACGGCGAAACTGCGAATGGCTCATTAAATCAGTTATAGTTTATTTGATGGTC-ACCGTCCACATGGATAACCGTGGTAATTCTAGAGCTAATACATGCGTCGAGTCCCGAC--TTT----------TGCGGAAGGGATGTATTTATTAGATTCAAAACCAATGCGGG-------------GCTCCGGTCCCGGTCTTTGGTGATTCATGGTAACTGTTCGGAGCGCACGGCCCT-GGTGCCGGCGCCGGATCATTCAAGTTTCTGCCCTATCAACTGTCGATGGTAAGGTATTGGCTTACCATGG-TTGCAACGGGTGACGGAGAATTAGGGTTCGATTCCGGAGAGGGAGCCTGAGAAACGGCTACCACATCCAAGGAAGGCAGCAGGCGCGCAAATTACCCAATCCCGACACGGGGAGGTAGTGACAATAAATAACAATACAGGGCTTTTT-CAAGTCTTGTAATTGGAATGAGAACAATTTAAATCCCTTAACGAGGAACAATTGGAGGGCAAGTCTGGTGCCAGCAGCCGCGGTAATTCCAGCTCCAATAGCGTATATTAAAGTTGTTGCAGTTAAAAAGCTCGTAGTTGGATTTCGGCG-------------------------------------------------------------------------------------GCGCGCTCTCGGTCCGCCTGGCGGCGTGTCACTGGGAGCGCGCGGC---TTTCTCGGCAGGGCCGCGCGTGCTCTTAGTTG-AGCGT-GCGCGGGACTGTCGACGTTTACTTTGAAAAAATCAGAGTGTTCAAAGCAGGCCGTTGGGCTTGGATACATTAGCATGGAATAATGGAATAGGACGTC---------------------------------GGTCCTATTTTGTTGGTTTC--T-GGGACCGAGGTAATGATTAATAGGGACAGTTGGGGGCATTCGTATTCAATTGTCAGAGGTGAAATTCTTGGATTTATGGAAGACGAACGCATGCGAAAGCAT-TTGCCAAGGATGTTTTCGTTAATCAAGAACGAAAGTTGGAGGTTCGAAGACGATTAGATACCGTCGTAGTTCCAACCATAAACTATGCCGACTAGGGATCGGAGGACGTTATATCACGACTCCTTCGGCACCTTTCGAGAAATCAA-AGTTTCTGGGTTCCGGGGGGAGTATGGTCGCAAGACTGAAACTTAAAGGAATTGACGGAAGGGCACCACCAGGAGTGGAGCCTGCGGCTTAATTTGACTCAACACGGGAAAACTCACCAGGTCCGGACACAGTAAGGATTGACAGATCGAGAGCTCTTTCTTGATTCTGTGGGTGGTGGTGCATGGCCGTTCTTAGTTGGTGGAGTGATCTGTCTGCCTAATCGCGATAACGAACGAGACCTTAACCTGCTAACTAGTCACG-TGGCGTCGTCTTTCGGCGCG--------------------------------------------------------------GCGGTCGACTTCTTAGAGGGACTATCGGTG-----TTCAACCGGTGGAAGTGTGAGGCAATAACAGGTCTGTGATGCCCTTCGATGTCCTGGGCTGCACGCGCGCTACACTGACGGATGCAGCGAGTTGTGTCCTGCGTCGAGAGGCGCGGGTAATCTTGTCAAACTCCGTCGTGCTGGGGATAGACCCTTGTAATTATTGGTCTCGAACGAGGAATTCCTAGTAAGCGCGAGTCATCAGCTCGCGTTGATTACGTCCCTGCCCTTTGTACACACCGCCCGTCGCTACTACCGACTGGATGGCCTCGTGAAAACTTCGGATCGGCGCCAGTCGCGCGGTTCGCCGTGCGTT---GGTCGC-CGAGAAGCGGTTTTAGCGATGTTTTCTGGAGGAAGTAAAAGTCGTAACAAGGTTTCCGTAGGTGAACCTGCAGAAGGA------------------------------------------------------------------------------------------------------------------------------------------------------------------------------------------------------------------------------------------------------------------------------------------------------------------------------------------------------------------------------------------------------------------------------------------------------------------------------------------------------------------------------------------------------------------------------------------------------------------------------------------------------------------------------------------------------------------------------------------------------------------------------------------------------------------------------------------------------------------------------------------------------------------------------------------------------------------------------------------------------------------------------------------------------------------------------------------------------------------------------------------------------------------------------------------------------------------------------------------------------------------------------------------------------------------------------------------------------------------------------------------------------------------------------------------------------------------------------------------------------------------------------------------------------------------------------------------------------------------------------------------------------------------------------------------------------------------------------------------------------------------------------------------------------------------------------------------------------------------------------------------------------------------------------------------------------------------------------------------------------------------------------------------------------------------------------------------------------------------------------------------------------------------------------------------------------------------------------------------------------------------------------------------------------------------------------------------------------------------------------------------------------------------------------------------------------------------------------------------------------------------------------------------------------------------------------------------------------------------------------------------------------------------------------------------------------------------------------------------------------------------------------------------------------------------------------------------------------------------------------------------------------------------------------------------------------------------------------------------------------------------------------------------------------------------------------------------------------------------------------------------------------------------------------------------------------------------------------------------------------------------------------------------------------------------------------------------------------------------------------------------------------------------------------------------------------------------------------------------------------------------------------------------------------------------------------------------------------------------------------------------------------------------------------------------------
	Plakortis_halichondrioides	------------------------------------------------------------------------------TACTGTGAAACTGCGAATGGCTCATTAAATCAGTTATAGTTTATTTGATGGTC-TCTCACCACTTGGATAACCGTGGTAATTCTAGAGCTAATACATGCGTCGAGTCCCGAC--TCT----------CGCGGAAGGGATGTATTTATTAGATTCAAAACCAATGCGGG------------GCCCCGGTCCCGGTCTTTTGGTGATTCATAGTAACTGTTCGGAGCGCAGGGCCTCTTGCGCCGGCGCCGGATCATTCAAGTTTCTGCCCTATCAACTGTCGATGGTAAGGTATTGGCTTACCATGG-TTGCAACGGGTGACGGAGAATTAGGGTTCGATTCCGGAGAGGGAGCCTGAGAAACGGCCACCACATCCAAGGAAGGCAGCAGGCGCGCAAATTACCCAATCCCGACACGGGGAGGTGGTGACAATAAATAACAATACAGGGCTTTCG-TAAGTCTTGTAATTGGAATGAGAACAATTTAAATCCCTTAACGAGGAACAATTGGAGGGCAAGTCTGGTGCCAGCAGCCGCGGTAATTCCAGCTCCAATAGCGTATATTAAAGTTGTTGCAGTTAAAAAGCTTGTAGTTGGATTTCGGCG-------------------------------------------------------------------------------------GCGCGGCGTCGGTCCGCCTGGCGGCGTGTCACTGGCGCCGCGCGGC---TTTCTCTCGAGGGCCGCGCGTGCTCTTGAGTG-AGCGT-GCGCGTTACTCGGGACGTTTACTTTGAAAAAATTAGAGTGTTCAAAGCAGGCTTTGGGGCTTGAATACATTAGCATGGAATAATGGAATAGGACGTC---------------------------------GGTCCTGTTTTGTTGGTTTC--C-GGGACCGAGGTAATGATTAATAGGGACAGTTGGGGGCATTCGTATTCAATTGTCAGAGGTGAAATTCTTGGATTTATGGAAGACGGACGCATGCGAAAGCAT-TTGCCAAGGATGTTTTCGTTAATCAAGAACGAAAGTTGGAGGTTCGAAGACGATTAGATACCGTCGTAGTTCCAACCATAAACTATGCCGACTAGGGGTCGGACGACGTTATAGTACGACTCGTTCGGCACCTTGCGAGAAATCAA-AGTTTCTGGGTTCCGGGGGGAGTATGGTCGCAAGACTGAAACTTAAAGGAATTGACGGAAGGGCACCACCAGGAGTGGAGCCTGCGGCTTAATTTGACTCAACACGGGAAAACTCACCAGGTCCGGACACAGTAAGGATTGACAGATCGAGAGCTCTTTCTTGATTCTGTGGGTGGTGGTGCATGGCCGTTCTTAGTTGGTGGAGTGATCTGTCTGCCTAATCGCGATAACGAACGAGACCTCAACCTGCTAACTAGTCACG-CGCCTTC--CCCGCGGCGGC--------------------------------------------------------------GCGGTCGACTTCTTAGAGGGACCATCGGTG-----TGTAACCGCTGGAAGTGTGAGGCAATAACAGGTCTGTGATGCCCTTAGATGTCCTGGGCTGCACGCGCGCTACACTGACGGACTCAGCGAGTGTTGACCTGCGTCGAGAGGCACGGGTAATCTTGTGAAACTCCGTCGTGCTGGGGATAGACCCTTGTAATTATTGGTCTCGAACGGGGAATTCCTAGTAGGCGCGAGTCATCAGCTCGCGTTGATTACGTCCCTGCCCTTTGTACACACCGCCCGTCGCTACTACCGACTGGATGGCCTCGTGAAAACTTTGGATCGGCGCCATGGGCGGGGTTCGCCCCTCCCT---GGCGGT-CGAGAAGCGGTTTGAGCGATGTTTTCTGGAGGAAGTAAAAGTCGTAACAAGGTTTCCGTAGGTGA------------------------------------------------------------------GGGAA-------GAGCTCAAGCCGTCAATCTCCGAC--CGTCGGTC---------GGCGAATTGTAGTCTGGAGAAG--CGCTATC------CGTGCGACGTTCCGCGGTGTAAGTTGCTTGGAACGGCATATCGCAGAGGGTGAGAATCCCGTCTTGGGCCGT---GGAGCGCGCACCACGAGGCGCTT----TCGAAGAGTCGGGTTGTTTGGGAATGCAGCCCAAAGCGGGTGGTAAACTCCACCTAAGGCTAAATAGGGGCACGAGACCGATAGCGAAAAAGTACCGTGAGGGAAAGATGAAAAGCACTTTGAAAAGAGAGTCAAAGAGTACGTGAAACCGTTGGAGGGGAAGCGAATGCGGCCAGCAATGTC-----ATCGTGCAGACTCAGCCGGCCGCCGGGCGAGGCGTCGGACCACGGATCCG-AAGGGACCGCGTCTTTCGTCCCGAGCCCGGCGTCCGCGT-CGCATTTCTGCCGAAGACGAGCCAGCGCCGGTGGGAGGCGTCGTCGTGGCGGCATCGTGAGGTGGATGCGCTCCTCTGGAGTGCTTCGTTATAGACGTTGCCGTAGGCGTCGTCTCGCACCGTGGAGACGGAA----------------TGCCGGTGGCGGCGCACGCCGGTTTTGCCGGCTAGGCGGGGTCCGGACGTCCGGATGGCCCTGTGCGGACTG-----------CATGCAGT------------------------------------------------GCGCGCCGTGGCCTTCTTGGCGTCGGGGCCTGCGGCCGTAGGTGCGCCGAGGGCGCTGGCGGTGGAATGGCCTCATCCGACCCGTCTTGAAACACGGACCAAGGAGTCTAACACGCGTGCGAGTCCTGGGG-------------------------C---------------ACGGAAACCCTCGGGCGCAATGAAAGTGAAC----------------GTCTGGGTGAGAGCCGCCGTCGGTG-GGCGGCGCATCATCGACCGATCTCGTCT---------GCTCGCAGAGAGGCTCGAGTAGGAGCGCGCGTGCTGGGACCCGAAAGATGGTGAACTATGCCCGAATAGGGTGAAGCCAGAGGAAACTCTGGTGGAGGCTCGCAGCGGTTCTGACGTGCAAATCGA-TCGTCAAATTTGGGTATAGGGGCGAAAGACTAATCGAACCGTCTAGTAGCTGGTTCCCTCCGAAGTTTCCCTCAGGATAGCTGGAACTC--GTGTGTCACAGTTTTATCAGGTAAAGCGAATGATTAGAGGTCTTAGGGTTGAAACAACCTTAACCTATTCTCAAACTTTCAATGGGTAAGAGGCC----CGTCTTGCTCGG--TTGAAGTCGGGC-GG-----CGAATGTGCGAGTTCCCAGTGGGCCAATTTTGGTAAGCAGAACTGGCGATGCGGGATGAACCGAACGTCCGGTTAAGGTGCCCGAGTCGACGCTCATCAGAACCCAGGAAAGGTGTTAGTTGATCCAGACAGCAGGACGGTGGCCATGGAAGTCGGAATCCGCTAAGGAGTGTGTAACAACTCACCTGCCGAATCAACTAGCCCTGAAAATGGATGGCGCTGAAGCGTCGCACCCA--CACCGGACCGTCGCCGC---------TAGCGGCATGCGGCGACGAGTAGGAGGGCGCGTCGGT-------------------CGCGGTGCAGGCGCGGGCGCGAGCCCCGTCGAAGCGTCCGTTGGTGCAGATCTTGGTGGTAGTAGCAAATATTCAAATGAGAGCTTTGAAGACCGAAGTGGAGAAAGGTTCCATGTGAACAGCAGTTGGACATGGGTTAGTCGATCCTAAGAGATAGGGAAGTCCCGTTC--------------------------------------------------------------------CGAAGCGCGCCCTTCCTCG------GAAGGCGCCGCC--TATCGAAAGGGAATCGGGTCAATATTCCCGAACCGGAACACGGATAGGTGC---------GGCCTGTGCCGCGCGGTGCGGCAACGCAAACGAACTCGGAGACGGCGGCGGCGGCCCCGGGAAGAGTTGTCTTTTCTTCTTAACGGACTG---CCACCCTGGAATCAGATTGGCTGGAGATAGGGTC-CGCGTGTCCGGTAAAGCAGCGCACTTCTTGCGCTGTCCGGTGCGCCGCCGACGCCCCTTGAAAATCCGAGGGAGA--------------CGTGTGATTGTCGTGTCCGGTCGTACTGATAACCGCAGCAGGTCTCCAAGGTGAACAGCCTCTGGTCG-ATAGAACAATGTAGGTAAGGGAAGTCGGCAAAACGGATCCGTAACTTCGGGAAAAGGATTGGCTCTAAGGGTCGGGTCTGTCGGGCTGGCGTCGGAAGCGGAACGTGCCGTCG--GGGACTGGCCGAGTCCCTTCCGCGCGA----------------------GCGGTCGGGTCGAGGTCGGACCCCGAGGGCGTGGACCGTGGAGGGCGTCAGCTG-------TGCCCGCGA--------GGGCTGTTCGGCAGGCGACTAACGACCGACTTAGAACTGGTACGGACAAGGGGAATCCGACTGTTTAATTAAAACAAAGCATTGCGATGGCCGC-CGCCGGTGTTGACGCAATGTGATTTCTGCCCAGTGCTCTGAATGTCAAAGTGAAGAAATTCAACCAAGCGCGGGTAAACGGCGGGAGTAACTATGACTCTCTTAAGGTAGCCAAATGCCTCGTCATCTAATTAGTGACGCGCATGAATGGATCAACGAGATTCCCACTGTCCCTATCTACTATCTAGCGAAACCGCAGCCAAGGGAACGGACTTGGCCGAATCAGCGGGGAAAGAAGACCCTATTGAGTTTGACTCTAGTCTGACTTTGTGAAAAGACATGAGAGGTGTAGAATAAGTGGGAGGCCTCCGGGTCGCCGGTGAAATACCACTACTTTCATCGTTTTTTTACTTATTCGATGGTGCGGAGCTGGGCCTCA---CGGCCCAC----------------------------------CTTCTGGCGTTAAGGGTCGGTTTTTGAACCGGTCCGATCCGCGTCGGAGACAGCGTCAGGTGGGGAGTTTGGCTGGGGCGGCACATCTGTCAAACGATAACGCAGGTGTCCTAAGGTGAGCTCAATGAGAACGGAAATCTCATGTAGAACAAAAGGGTAAATGCTCACTTGATTTTGATTTTCAGTGTGAATACAAACTGTGAAAGCATGGCCTATCGATCCCTTAGTC-TTTAGGAGTTTTAAGCTAGGGGTGTCAGAAAAATTACCATAGGGATAACTGGCTTGTGGCAGCCAAGCGTTCATAGCGACGTTGCTTTTTGATCCTTCGATGTCGGCTCTTCCTATCATTGTGAAGCAGAATTCACCAAGCGTTGGATTGTTCACCCACCAATAGGGAACGT
	
	
;
end;

BEGIN MRBAYES;
	charset 18s = 1-2049;
	charset 28s = 2050-5596;
	partition favored = 2: 18s, 28s;
	set partition = favored;
	set autoclose=yes nowarn=yes;
	[relaxed clock with Plakortis as outgroup]
	constraint ingroup = 1-38;
	prset topologypr=constraints(ingroup);
	prset brlenspr = clock:birthdeath;
	prset clockvarpr= igr;
	lset applyto=(1,2) nst=6 rates=invgamma;
	unlink revmat=(all) tratio=(all) statefreq=(all) shape=(all);
	prset applyto=(all) ratepr=variable;
	mcmc ngen=10000000 printfreq=100 samplefreq=100 nchains=4 nruns=3 savebrlens=yes;
	sump;
	sumt;
end;
