# Supplementary material for: Variation in species diversity and functional traits of sponge communities near human populations in Bocas del Toro, Panama
Source: PeerJ. 2015 Nov 5;3:e1385. doi: 10.7717/peerj.1385 (PMC4647605; doi:10.7717/peerj.1385)
Supplement: File S1 — Partitioned alignment used to create phylogeny on CIPRES—CIPRES˙input˙alignment.nex Output Phylogeny used in manuscript analysis—SpongePhlogeny.nex.con.tre Raw survey data—SurveyData.csv Chlorophyll and Microbial abundance for each observed sponge species—Sponge.traits.csv [file peerj-03-1385-s004.zip › Supplemental_Data_files/Sponge.traits.csv]

	Estimated_Chlorophylla_concentration	Microbial_abundance (1 = HMA, 2 = LMA)
Agelas_conifera	15	1
Aiolochroia_crassa	15	1
Amphimedon_compressa	15	2
Aplysina_cauliformis	210	1
Aplysina_fulva	220	1
Aplysina_lacunosa	150	1
Callyspongia_vaginalis	10	2
Chondrilla_caribensis	155	1
Cinachyrella_kuekenthali	140	2
Cliona_delitrix	40	2
Desmapsamma_anchorata	54.6	2
Ectyoplasia_ferox	25	1
Erylus_formosus	10	2
Geodia_neptuni	NA	1
Haliclona_walentinae	420	1
Iotrochota_birotulata	15	2
Ircinia_campana	185	1
Ircinia_felix	225	1
Ircinia_strobilina	20	1
Lissodendoryx_colombiensis	10	2
Monanchora_arbuscula	15	2
Mycale_laevis	10	2
Mycale_laxissima	10	2
Svenzea_sp	369.038	1
Neopetrosia_carbonaria	175	1
Neopetrosia_proxima	220	1
Neopetrosia_rosariensis	180	1
Neopetrosia_subtriangularis	150	1
Niphates_caycedoi	15	2
Niphates_erecta	10	2
Plakortis_angulospiculatus	NA	1
Plakortis_halichondrioides	NA	1
Smenospongia_aurea	20	1
Spirastrella_hartmani	10	2
Spongia_pertusa	10	1
Svenzea_zeai	NA	1
Verongula_reisweigi	160	1
Verongula_rigida	190	1
Xestospongia_bocatorensis	250	1
Xestospongia_muta	75	1
