# Supplementary material for: Variation in species diversity and functional traits of sponge communities near human populations in Bocas del Toro, Panama
Source: PeerJ. 2015 Nov 5;3:e1385. doi: 10.7717/peerj.1385 (PMC4647605; doi:10.7717/peerj.1385)
Supplement: File S1 — Partitioned alignment used to create phylogeny on CIPRES—CIPRES˙input˙alignment.nex Output Phylogeny used in manuscript analysis—SpongePhlogeny.nex.con.tre Raw survey data—SurveyData.csv Chlorophyll and Microbial abundance for each observed sponge species—Sponge.traits.csv [file peerj-03-1385-s004.zip › Supplemental_Data_files/SpongePhylogeny.nex.con.tre]

#NEXUS
begin taxa;
	dimensions ntax=40;
	taxlabels
	Agelas_conifera
	Desmapsamma_anchorata
	Lissodendoryx_colombiensis
	Iotrochota_birotulata
	Mycale_laevis
	Monanchora_arbuscula
	Mycale_laxissima
	Cliona_delitrix
	Spirastrella_hartmani
	Cinachyrella_kuekenthali
	Erylus_formosus
	Geodia_neptuni
	Ectyoplasia_ferox
	Svenzea_sp
	Svenzea_zeai
	Amphimedon_compressa
	Niphates_erecta
	Haliclona_walentinae
	Neopetrosia_proxima
	Callyspongia_vaginalis
	Neopetrosia_rosariensis
	Neopetrosia_subtriangularis
	Haliclona_vansoesti
	Neopetrosia_carbonaria
	Xestospongia_bocatorensis
	Xestospongia_muta
	Aiolochroia_crassa
	Smenospongia_aurea
	Aplysina_cauliformis
	Aplysina_fulva
	Aplysina_lacunosa
	Verongula_reisweigi
	Verongula_rigida
	Chondrilla_caribensis
	Ircinia_campana
	Ircinia_felix
	Ircinia_strobilina
	Spongia_pertusa
	Plakortis_angulospiculatus
	Plakortis_halichondrioides
;
end;

begin trees;
	tree con_50_majrule = [&R] ((((((Agelas_conifera[&rateIgrBrlens{all}_median=0.421011,prob_range={1.0,1.0},length_mean=0.138736523,rateIgrBrlens{all}_95%HPD={0.273821,0.616029},effectivebrlenIgrBrlens{all}_median=0.05752,prob_stddev=0.0,prob+-sd="100+-0",rateIgrBrlens{all}_mean=0.429903,height_95%HPD={0.0,1.24E-7},prob(percent)="100",height_median=5.2E-8,length_median=0.1366802,effectivebrlenIgrBrlens{all}_95%HPD={0.045629,0.069863},effectivebrlenIgrBrlens{all}_mean=0.057702,prob=1.0,height_mean=5.66027165E-8,length_95%HPD={0.08987483,0.190716}]:0.1366803,((((Desmapsamma_anchorata[&rateIgrBrlens{all}_median=0.710934,prob_range={1.0,1.0},length_mean=0.0259957103,rateIgrBrlens{all}_95%HPD={0.133612,2.139357},effectivebrlenIgrBrlens{all}_median=0.017344,prob_stddev=0.0,prob+-sd="100+-0",rateIgrBrlens{all}_mean=0.914675,height_95%HPD={0.0,1.1E-7},prob(percent)="100",height_median=5.0E-8,length_median=0.02436694,effectivebrlenIgrBrlens{all}_95%HPD={0.006986,0.030017},effectivebrlenIgrBrlens{all}_mean=0.017935,prob=1.0,height_mean=5.65766189E-8,length_95%HPD={0.003505133,0.05006277}]:0.02436698,Lissodendoryx_colombiensis[&rateIgrBrlens{all}_median=0.508421,prob_range={1.0,1.0},length_mean=0.0259957103,rateIgrBrlens{all}_95%HPD={0.104823,1.572749},effectivebrlenIgrBrlens{all}_median=0.012504,prob_stddev=0.0,prob+-sd="100+-0",rateIgrBrlens{all}_mean=0.661165,height_95%HPD={0.0,1.1E-7},prob(percent)="100",height_median=5.0E-8,length_median=0.02436694,effectivebrlenIgrBrlens{all}_95%HPD={0.005194,0.020973},effectivebrlenIgrBrlens{all}_mean=0.01285,prob=1.0,height_mean=5.65766189E-8,length_95%HPD={0.003505133,0.05006277}]:0.02436698)[&rateIgrBrlens{all}_median=0.870804,prob_range={1.0,1.0},length_mean=0.0386898446,rateIgrBrlens{all}_95%HPD={0.289014,2.577131},effectivebrlenIgrBrlens{all}_median=0.031878,prob_stddev=0.0,prob+-sd="100+-0",rateIgrBrlens{all}_mean=1.099438,height_95%HPD={0.00350517,0.050062857},prob(percent)="100",height_median=0.02436703,length_median=0.03674605,effectivebrlenIgrBrlens{all}_95%HPD={0.021236,0.043936},effectivebrlenIgrBrlens{all}_mean=0.032205,prob=1.0,height_mean=0.0259957668,length_95%HPD={0.006443021,0.07304246}]:0.03957677,((Iotrochota_birotulata[&rateIgrBrlens{all}_median=1.007101,prob_range={1.0,1.0},length_mean=0.00978015439,rateIgrBrlens{all}_95%HPD={0.154639,3.840375},effectivebrlenIgrBrlens{all}_median=0.008539,prob_stddev=0.0,prob+-sd="100+-0",rateIgrBrlens{all}_mean=1.435331,height_95%HPD={0.0,1.1E-7},prob(percent)="100",height_median=5.1E-8,length_median=0.008448869,effectivebrlenIgrBrlens{all}_95%HPD={0.004714,0.012854},effectivebrlenIgrBrlens{all}_mean=0.008718,prob=1.0,height_mean=5.65614587E-8,length_95%HPD={7.822647E-4,0.02196558}]:0.008448879,Mycale_laevis[&rateIgrBrlens{all}_median=0.006857,prob_range={1.0,1.0},length_mean=0.00978015439,rateIgrBrlens{all}_95%HPD={1.0E-6,0.108119},effectivebrlenIgrBrlens{all}_median=6.0E-5,prob_stddev=0.0,prob+-sd="100+-0",rateIgrBrlens{all}_mean=0.025667,height_95%HPD={0.0,1.1E-7},prob(percent)="100",height_median=5.1E-8,length_median=0.008448869,effectivebrlenIgrBrlens{all}_95%HPD={0.0,9.95E-4},effectivebrlenIgrBrlens{all}_mean=2.24E-4,prob=1.0,height_mean=5.65614587E-8,length_95%HPD={7.822647E-4,0.02196558}]:0.008448879)[&rateIgrBrlens{all}_median=1.205274,prob_range={1.0,1.0},length_mean=0.0349233725,rateIgrBrlens{all}_95%HPD={0.412697,3.747964},effectivebrlenIgrBrlens{all}_median=0.039416,prob_stddev=0.0,prob+-sd="100+-0",rateIgrBrlens{all}_mean=1.553173,height_95%HPD={7.8227E-4,0.021965639},prob(percent)="100",height_median=0.00844893,length_median=0.03286554,effectivebrlenIgrBrlens{all}_95%HPD={0.030631,0.048827},effectivebrlenIgrBrlens{all}_mean=0.039579,prob=1.0,height_mean=0.00978021095,length_95%HPD={0.004338368,0.06673967}]:0.03252363,Monanchora_arbuscula[&rateIgrBrlens{all}_median=1.108207,prob_range={1.0,1.0},length_mean=0.0430420053,rateIgrBrlens{all}_95%HPD={0.427093,2.516191},effectivebrlenIgrBrlens{all}_median=0.046358,prob_stddev=0.0,prob+-sd="100+-0",rateIgrBrlens{all}_mean=1.274536,height_95%HPD={0.0,1.1E-7},prob(percent)="100",height_median=5.0E-8,length_median=0.0416552,effectivebrlenIgrBrlens{all}_95%HPD={0.036848,0.056554},effectivebrlenIgrBrlens{all}_mean=0.046586,prob=1.0,height_mean=5.65847389E-8,length_95%HPD={0.01227285,0.07390682}]:0.04097251)[&rateIgrBrlens{all}_median=0.603271,prob_range={0.872748363,0.934187544},length_mean=0.0227839254,rateIgrBrlens{all}_95%HPD={0.092429,2.432238},effectivebrlenIgrBrlens{all}_median=0.012714,prob_stddev=0.0310775702,prob+-sd="90+-3",rateIgrBrlens{all}_mean=0.931556,height_95%HPD={0.012670641,0.073953942},prob(percent)="90",height_median=0.04097256,length_median=0.02068513,effectivebrlenIgrBrlens{all}_95%HPD={0.005021,0.02122},effectivebrlenIgrBrlens{all}_mean=0.012906,prob=0.900752434,height_mean=0.0424896957,length_95%HPD={0.00152118,0.04838208}]:0.02297124)[&rateIgrBrlens{all}_median=0.598429,prob_range={0.888921481,0.917001107},length_mean=0.0237458742,rateIgrBrlens{all}_95%HPD={6.0E-6,2.371545},effectivebrlenIgrBrlens{all}_median=0.013633,prob_stddev=0.0144177041,prob+-sd="90+-1",rateIgrBrlens{all}_mean=0.877136,height_95%HPD={0.032181531,0.100491289},prob(percent)="90",height_median=0.0639438,length_median=0.02130311,effectivebrlenIgrBrlens{all}_95%HPD={0.0,0.024354},effectivebrlenIgrBrlens{all}_mean=0.013728,prob=0.901067986,height_mean=0.0654786064,length_95%HPD={8.050926E-4,0.0514256}]:0.0193089,Mycale_laxissima[&rateIgrBrlens{all}_median=1.412435,prob_range={1.0,1.0},length_mean=0.0856722854,rateIgrBrlens{all}_95%HPD={0.73958,2.522974},effectivebrlenIgrBrlens{all}_median=0.119804,prob_stddev=0.0,prob+-sd="100+-0",rateIgrBrlens{all}_mean=1.524281,height_95%HPD={0.0,1.138E-7},prob(percent)="100",height_median=5.0E-8,length_median=0.08449524,effectivebrlenIgrBrlens{all}_95%HPD={0.087989,0.155825},effectivebrlenIgrBrlens{all}_mean=0.120779,prob=1.0,height_mean=5.65599081E-8,length_95%HPD={0.04304533,0.1316033}]:0.08325265)[&rateIgrBrlens{all}_median=0.666661,prob_range={0.729150278,0.747136705},length_mean=0.0212252601,rateIgrBrlens{all}_95%HPD={2.0E-6,2.932816},effectivebrlenIgrBrlens{all}_median=0.013915,prob_stddev=0.00899944543,prob+-sd="74+-1",rateIgrBrlens{all}_mean=1.02693,height_95%HPD={0.04837412,0.124798702},prob(percent)="74",height_median=0.0832527,length_median=0.01850818,effectivebrlenIgrBrlens{all}_95%HPD={0.0,0.026967},effectivebrlenIgrBrlens{all}_mean=0.013967,prob=0.738336822,height_mean=0.0849088809,length_95%HPD={6.359064E-4,0.04813714}]:0.02010339,(Cliona_delitrix[&rateIgrBrlens{all}_median=0.603907,prob_range={1.0,1.0},length_mean=0.0365515618,rateIgrBrlens{all}_95%HPD={0.202382,1.554386},effectivebrlenIgrBrlens{all}_median=0.02112,prob_stddev=0.0,prob+-sd="100+-0",rateIgrBrlens{all}_mean=0.732398,height_95%HPD={0.0,1.1E-7},prob(percent)="100",height_median=5.0E-8,length_median=0.03502011,effectivebrlenIgrBrlens{all}_95%HPD={0.014411,0.02806},effectivebrlenIgrBrlens{all}_mean=0.021261,prob=1.0,height_mean=5.6567216E-8,length_95%HPD={0.006700305,0.06668351}]:0.03501583,Spirastrella_hartmani[&rateIgrBrlens{all}_median=0.50419,prob_range={1.0,1.0},length_mean=0.0365500436,rateIgrBrlens{all}_95%HPD={0.142565,1.321099},effectivebrlenIgrBrlens{all}_median=0.017661,prob_stddev=0.0,prob+-sd="100+-0",rateIgrBrlens{all}_mean=0.614018,height_95%HPD={0.0,1.1E-7},prob(percent)="100",height_median=5.0E-8,length_median=0.03502004,effectivebrlenIgrBrlens{all}_95%HPD={0.011529,0.024311},effectivebrlenIgrBrlens{all}_mean=0.017809,prob=1.0,height_mean=5.65673236E-8,length_95%HPD={0.006705913,0.06668116}]:0.03501583)[&rateIgrBrlens{all}_median=0.620762,prob_range={0.999426674,0.999906668},length_mean=0.0646328453,rateIgrBrlens{all}_95%HPD={0.29253,1.418089},effectivebrlenIgrBrlens{all}_median=0.039845,prob_stddev=2.66329574E-4,prob+-sd="100+-0",rateIgrBrlens{all}_mean=0.731305,height_95%HPD={0.00670034,0.06665905},prob(percent)="100",height_median=0.03501588,length_median=0.06372727,effectivebrlenIgrBrlens{all}_95%HPD={0.028235,0.052351},effectivebrlenIgrBrlens{all}_mean=0.03984,prob=0.999733337,height_mean=0.0365452534,length_95%HPD={0.02127593,0.1102379}]:0.06834021)[&rateIgrBrlens{all}_median=0.910978,prob_range={1.0,1.0},length_mean=0.0334173963,rateIgrBrlens{all}_95%HPD={0.224482,3.584012},effectivebrlenIgrBrlens{all}_median=0.027882,prob_stddev=0.0,prob+-sd="100+-0",rateIgrBrlens{all}_mean=1.381019,height_95%HPD={0.066377365,0.147848937},prob(percent)="100",height_median=0.10335609,length_median=0.03060302,effectivebrlenIgrBrlens{all}_95%HPD={0.017128,0.039255},effectivebrlenIgrBrlens{all}_mean=0.028088,prob=1.0,height_mean=0.105319103,length_95%HPD={0.001902951,0.06927826}]:0.03332423)[&rateIgrBrlens{all}_median=0.430681,prob_range={0.999986667,1.0},length_mean=0.0437218983,rateIgrBrlens{all}_95%HPD={0.088971,1.542801},effectivebrlenIgrBrlens{all}_median=0.017692,prob_stddev=7.69790095E-6,prob+-sd="100+-0",rateIgrBrlens{all}_mean=0.606444,height_95%HPD={0.089874957,0.19071604},prob(percent)="100",height_median=0.13668032,length_median=0.04044503,effectivebrlenIgrBrlens{all}_95%HPD={0.007388,0.029326},effectivebrlenIgrBrlens{all}_mean=0.018033,prob=0.999995556,height_mean=0.138736526,length_95%HPD={0.004225815,0.08949104}]:0.04405311,((Cinachyrella_kuekenthali[&rateIgrBrlens{all}_median=0.751465,prob_range={1.0,1.0},length_mean=0.0524965311,rateIgrBrlens{all}_95%HPD={0.257919,1.648295},effectivebrlenIgrBrlens{all}_median=0.038219,prob_stddev=0.0,prob+-sd="100+-0",rateIgrBrlens{all}_mean=0.84878,height_95%HPD={0.0,1.13E-7},prob(percent)="100",height_median=5.0E-8,length_median=0.05031524,effectivebrlenIgrBrlens{all}_95%HPD={0.019697,0.058869},effectivebrlenIgrBrlens{all}_mean=0.038849,prob=1.0,height_mean=5.6460362E-8,length_95%HPD={0.01839162,0.09149481}]:0.05031525,(Erylus_formosus[&rateIgrBrlens{all}_median=0.540738,prob_range={1.0,1.0},length_mean=0.0180191497,rateIgrBrlens{all}_95%HPD={0.053497,2.044374},effectivebrlenIgrBrlens{all}_median=0.008892,prob_stddev=0.0,prob+-sd="100+-0",rateIgrBrlens{all}_mean=0.762832,height_95%HPD={0.0,1.14E-7},prob(percent)="100",height_median=5.0E-8,length_median=0.01632537,effectivebrlenIgrBrlens{all}_95%HPD={0.001683,0.0187},effectivebrlenIgrBrlens{all}_mean=0.009582,prob=1.0,height_mean=5.64886923E-8,length_95%HPD={0.002331609,0.03786127}]:0.01632537,Geodia_neptuni[&rateIgrBrlens{all}_median=0.311553,prob_range={1.0,1.0},length_mean=0.0180191497,rateIgrBrlens{all}_95%HPD={1.0E-6,1.199621},effectivebrlenIgrBrlens{all}_median=0.005297,prob_stddev=0.0,prob+-sd="100+-0",rateIgrBrlens{all}_mean=0.439513,height_95%HPD={0.0,1.14E-7},prob(percent)="100",height_median=5.0E-8,length_median=0.01632537,effectivebrlenIgrBrlens{all}_95%HPD={0.0,0.013234},effectivebrlenIgrBrlens{all}_mean=0.005924,prob=1.0,height_mean=5.64886923E-8,length_95%HPD={0.002331609,0.03786127}]:0.01632537)[&rateIgrBrlens{all}_median=0.864386,prob_range={1.0,1.0},length_mean=0.0344773814,rateIgrBrlens{all}_95%HPD={0.174405,3.023935},effectivebrlenIgrBrlens{all}_median=0.027885,prob_stddev=0.0,prob+-sd="100+-0",rateIgrBrlens{all}_mean=1.207028,height_95%HPD={0.002331697,0.03786133},prob(percent)="100",height_median=0.016325419,length_median=0.03206741,effectivebrlenIgrBrlens{all}_95%HPD={0.012027,0.04684},effectivebrlenIgrBrlens{all}_mean=0.028691,prob=1.0,height_mean=0.0180192062,length_95%HPD={0.003277977,0.06977711}]:0.03398988)[&rateIgrBrlens{all}_median=1.099253,prob_range={1.0,1.0},length_mean=0.0814977068,rateIgrBrlens{all}_95%HPD={0.477936,2.457947},effectivebrlenIgrBrlens{all}_median=0.087642,prob_stddev=0.0,prob+-sd="100+-0",rateIgrBrlens{all}_mean=1.274916,height_95%HPD={0.01839165,0.091494902},prob(percent)="100",height_median=0.0503152995,length_median=0.07974648,effectivebrlenIgrBrlens{all}_95%HPD={0.062496,0.115541},effectivebrlenIgrBrlens{all}_mean=0.088047,prob=1.0,height_mean=0.0524965876,length_95%HPD={0.02487596,0.1407401}]:0.08185979,Ectyoplasia_ferox[&rateIgrBrlens{all}_median=1.111784,prob_range={1.0,1.0},length_mean=0.133994238,rateIgrBrlens{all}_95%HPD={0.705223,1.706355},effectivebrlenIgrBrlens{all}_median=0.146869,prob_stddev=0.0,prob+-sd="100+-0",rateIgrBrlens{all}_mean=1.153674,height_95%HPD={0.0,1.21E-7},prob(percent)="100",height_median=5.1E-8,length_median=0.132175,effectivebrlenIgrBrlens{all}_95%HPD={0.122182,0.17394},effectivebrlenIgrBrlens{all}_mean=0.147327,prob=1.0,height_mean=5.63585678E-8,length_95%HPD={0.07928148,0.1935857}]:0.132175)[&rateIgrBrlens{all}_median=0.77936,prob_range={1.0,1.0},length_mean=0.0484639093,rateIgrBrlens{all}_95%HPD={0.185358,2.569175},effectivebrlenIgrBrlens{all}_median=0.035578,prob_stddev=0.0,prob+-sd="100+-0",rateIgrBrlens{all}_mean=1.096836,height_95%HPD={0.07928156,0.19358582},prob(percent)="100",height_median=0.13217509,length_median=0.04515324,effectivebrlenIgrBrlens{all}_95%HPD={0.020014,0.052638},effectivebrlenIgrBrlens{all}_mean=0.035958,prob=1.0,height_mean=0.133994294,length_95%HPD={0.00460359,0.09618284}]:0.04855834)[&rateIgrBrlens{all}_median=0.722515,prob_range={1.0,1.0},length_mean=0.0719763959,rateIgrBrlens{all}_95%HPD={0.240354,2.173716},effectivebrlenIgrBrlens{all}_median=0.050145,prob_stddev=0.0,prob+-sd="100+-0",rateIgrBrlens{all}_mean=0.943858,height_95%HPD={0.12746666,0.2433808},prob(percent)="100",height_median=0.18073343,length_median=0.06922466,effectivebrlenIgrBrlens{all}_95%HPD={0.032317,0.069529},effectivebrlenIgrBrlens{all}_mean=0.050586,prob=1.0,height_mean=0.182458284,length_95%HPD={0.01058996,0.1337353}]:0.07211736,(Svenzea_sp[&rateIgrBrlens{all}_median=1.170271,prob_range={1.0,1.0},length_mean=0.0657368206,rateIgrBrlens{all}_95%HPD={0.388408,3.02719},effectivebrlenIgrBrlens{all}_median=0.074249,prob_stddev=0.0,prob+-sd="100+-0",rateIgrBrlens{all}_mean=1.428045,height_95%HPD={0.0,1.21E-7},prob(percent)="100",height_median=5.4E-8,length_median=0.06271132,effectivebrlenIgrBrlens{all}_95%HPD={0.043677,0.107835},effectivebrlenIgrBrlens{all}_mean=0.075541,prob=1.0,height_mean=5.68340384E-8,length_95%HPD={0.01425549,0.1192644}]:0.06271131,Svenzea_zeai[&rateIgrBrlens{all}_median=0.445498,prob_range={1.0,1.0},length_mean=0.0657368206,rateIgrBrlens{all}_95%HPD={0.069755,1.104104},effectivebrlenIgrBrlens{all}_median=0.028701,prob_stddev=0.0,prob+-sd="100+-0",rateIgrBrlens{all}_mean=0.509997,height_95%HPD={0.0,1.21E-7},prob(percent)="100",height_median=5.4E-8,length_median=0.06271132,effectivebrlenIgrBrlens{all}_95%HPD={0.004852,0.055311},effectivebrlenIgrBrlens{all}_mean=0.029476,prob=1.0,height_mean=5.68340384E-8,length_95%HPD={0.01425549,0.1192644}]:0.06271131)[&rateIgrBrlens{all}_median=0.65154,prob_range={1.0,1.0},length_mean=0.188697802,rateIgrBrlens{all}_95%HPD={0.385894,1.041873},effectivebrlenIgrBrlens{all}_median=0.122073,prob_stddev=0.0,prob+-sd="100+-0",rateIgrBrlens{all}_mean=0.681998,height_95%HPD={0.01425551,0.11926444},prob(percent)="100",height_median=0.06271136,length_median=0.1875699,effectivebrlenIgrBrlens{all}_95%HPD={0.088344,0.156932},effectivebrlenIgrBrlens{all}_mean=0.122263,prob=1.0,height_mean=0.0657368774,length_95%HPD={0.1012747,0.2744844}]:0.1901394)[&rateIgrBrlens{all}_median=0.521546,prob_range={1.0,1.0},length_mean=0.125106194,rateIgrBrlens{all}_95%HPD={0.226883,1.106867},effectivebrlenIgrBrlens{all}_median=0.063851,prob_stddev=0.0,prob+-sd="100+-0",rateIgrBrlens{all}_mean=0.587839,height_95%HPD={0.17856939,0.3331618},prob(percent)="100",height_median=0.25285079,length_median=0.1229521,effectivebrlenIgrBrlens{all}_95%HPD={0.041469,0.089134},effectivebrlenIgrBrlens{all}_mean=0.06445,prob=1.0,height_mean=0.25443468,length_95%HPD={0.04138114,0.2101945}]:0.1246455,(((Amphimedon_compressa[&rateIgrBrlens{all}_median=0.25815,prob_range={1.0,1.0},length_mean=0.0357651665,rateIgrBrlens{all}_95%HPD={0.052354,0.622762},effectivebrlenIgrBrlens{all}_median=0.008823,prob_stddev=0.0,prob+-sd="100+-0",rateIgrBrlens{all}_mean=0.294765,height_95%HPD={0.0,1.2E-7},prob(percent)="100",height_median=5.5E-8,length_median=0.03417481,effectivebrlenIgrBrlens{all}_95%HPD={0.002636,0.0169},effectivebrlenIgrBrlens{all}_mean=0.009261,prob=1.0,height_mean=5.67914758E-8,length_95%HPD={0.01197008,0.06258313}]:0.03408251,(Niphates_erecta[&rateIgrBrlens{all}_median=0.703102,prob_range={1.0,1.0},length_mean=0.0206474532,rateIgrBrlens{all}_95%HPD={0.136005,2.150333},effectivebrlenIgrBrlens{all}_median=0.013438,prob_stddev=0.0,prob+-sd="100+-0",rateIgrBrlens{all}_mean=0.899904,height_95%HPD={0.0,1.2E-7},prob(percent)="100",height_median=5.5E-8,length_median=0.01900704,effectivebrlenIgrBrlens{all}_95%HPD={0.005577,0.022976},effectivebrlenIgrBrlens{all}_mean=0.013863,prob=1.0,height_mean=5.67839977E-8,length_95%HPD={0.00309755,0.04072774}]:0.01900699,Haliclona_walentinae[&rateIgrBrlens{all}_median=2.492438,prob_range={1.0,1.0},length_mean=0.0206474532,rateIgrBrlens{all}_95%HPD={0.743162,7.166597},effectivebrlenIgrBrlens{all}_median=0.047407,prob_stddev=0.0,prob+-sd="100+-0",rateIgrBrlens{all}_mean=3.149725,height_95%HPD={0.0,1.2E-7},prob(percent)="100",height_median=5.5E-8,length_median=0.01900704,effectivebrlenIgrBrlens{all}_95%HPD={0.032239,0.064633},effectivebrlenIgrBrlens{all}_mean=0.047896,prob=1.0,height_mean=5.67839977E-8,length_95%HPD={0.00309755,0.04072774}]:0.01900699)[&rateIgrBrlens{all}_median=0.938125,prob_range={1.0,1.0},length_mean=0.0151829354,rateIgrBrlens{all}_95%HPD={0.122545,4.185676},effectivebrlenIgrBrlens{all}_median=0.012731,prob_stddev=0.0,prob+-sd="100+-0",rateIgrBrlens{all}_mean=1.50582,height_95%HPD={0.00309761,0.040727899},prob(percent)="100",height_median=0.019007043,length_median=0.01337136,effectivebrlenIgrBrlens{all}_95%HPD={0.004673,0.022563},effectivebrlenIgrBrlens{all}_mean=0.013246,prob=1.0,height_mean=0.0206475099,length_95%HPD={8.237032E-4,0.03378666}]:0.01507553)[&rateIgrBrlens{all}_median=0.960238,prob_range={0.986306849,0.990253463},length_mean=0.0240945595,rateIgrBrlens{all}_95%HPD={1.1E-5,4.164449},effectivebrlenIgrBrlens{all}_median=0.021231,prob_stddev=0.00197336708,prob+-sd="99+-0",rateIgrBrlens{all}_mean=1.516828,height_95%HPD={0.01207942,0.062483219},prob(percent)="99",height_median=0.03408257,length_median=0.02137528,effectivebrlenIgrBrlens{all}_95%HPD={0.003147,0.041001},effectivebrlenIgrBrlens{all}_mean=0.021999,prob=0.988271267,height_mean=0.0356656348,length_95%HPD={8.495285E-4,0.05283995}]:0.02337404,Neopetrosia_proxima[&rateIgrBrlens{all}_median=0.256512,prob_range={1.0,1.0},length_mean=0.0595312631,rateIgrBrlens{all}_95%HPD={0.029644,0.64875},effectivebrlenIgrBrlens{all}_median=0.015055,prob_stddev=0.0,prob+-sd="100+-0",rateIgrBrlens{all}_mean=0.295423,height_95%HPD={0.0,1.2E-7},prob(percent)="100",height_median=5.42E-8,length_median=0.0573148,effectivebrlenIgrBrlens{all}_95%HPD={0.001636,0.032315},effectivebrlenIgrBrlens{all}_mean=0.016209,prob=1.0,height_mean=5.6761334E-8,length_95%HPD={0.02526036,0.1000365}]:0.05745656)[&rateIgrBrlens{all}_median=0.917077,prob_range={1.0,1.0},length_mean=0.219999963,rateIgrBrlens{all}_95%HPD={0.596524,1.353175},effectivebrlenIgrBrlens{all}_median=0.200175,prob_stddev=0.0,prob+-sd="100+-0",rateIgrBrlens{all}_mean=0.944493,height_95%HPD={0.025081027,0.09950775},prob(percent)="100",height_median=0.05745661,length_median=0.2192049,effectivebrlenIgrBrlens{all}_95%HPD={0.146892,0.259004},effectivebrlenIgrBrlens{all}_mean=0.20162,prob=1.0,height_mean=0.0596882706,length_95%HPD={0.1416046,0.3011634}]:0.2206098,((Callyspongia_vaginalis[&rateIgrBrlens{all}_median=0.92252,prob_range={1.0,1.0},length_mean=0.0748459425,rateIgrBrlens{all}_95%HPD={0.284239,2.186351},effectivebrlenIgrBrlens{all}_median=0.067603,prob_stddev=0.0,prob+-sd="100+-0",rateIgrBrlens{all}_mean=1.101931,height_95%HPD={0.0,1.2E-7},prob(percent)="100",height_median=5.29999999E-8,length_median=0.07246506,effectivebrlenIgrBrlens{all}_95%HPD={0.030289,0.111682},effectivebrlenIgrBrlens{all}_mean=0.069434,prob=1.0,height_mean=5.66778458E-8,length_95%HPD={0.02475262,0.128664}]:0.07273287,(Neopetrosia_rosariensis[&rateIgrBrlens{all}_median=0.999566,prob_range={1.0,1.0},length_mean=0.033233377,rateIgrBrlens{all}_95%HPD={0.272397,3.301183},effectivebrlenIgrBrlens{all}_median=0.031384,prob_stddev=0.0,prob+-sd="100+-0",rateIgrBrlens{all}_mean=1.304867,height_95%HPD={0.0,1.2E-7},prob(percent)="100",height_median=5.2E-8,length_median=0.0311773,effectivebrlenIgrBrlens{all}_95%HPD={0.020065,0.042937},effectivebrlenIgrBrlens{all}_mean=0.031455,prob=1.0,height_mean=5.66928131E-8,length_95%HPD={0.005405038,0.06476143}]:0.03083454,Neopetrosia_subtriangularis[&rateIgrBrlens{all}_median=0.517425,prob_range={1.0,1.0},length_mean=0.033010274,rateIgrBrlens{all}_95%HPD={0.083588,1.621436},effectivebrlenIgrBrlens{all}_median=0.016265,prob_stddev=0.0,prob+-sd="100+-0",rateIgrBrlens{all}_mean=0.658306,height_95%HPD={0.0,1.2E-7},prob(percent)="100",height_median=5.2E-8,length_median=0.03102073,effectivebrlenIgrBrlens{all}_95%HPD={0.005779,0.027263},effectivebrlenIgrBrlens{all}_mean=0.016455,prob=1.0,height_mean=5.66909843E-8,length_95%HPD={0.005388448,0.0641886}]:0.03083454)[&rateIgrBrlens{all}_median=0.753983,prob_range={0.953827282,0.976826976},length_mean=0.0433937764,rateIgrBrlens{all}_95%HPD={1.0E-6,2.451856},effectivebrlenIgrBrlens{all}_median=0.031038,prob_stddev=0.0122880419,prob+-sd="97+-1",rateIgrBrlens{all}_mean=1.003803,height_95%HPD={0.00540956,0.06346328},prob(percent)="97",height_median=0.03083459,length_median=0.04017128,effectivebrlenIgrBrlens{all}_95%HPD={0.0,0.063674},effectivebrlenIgrBrlens{all}_mean=0.032619,prob=0.967827096,height_mean=0.0327693708,length_95%HPD={0.002523091,0.0888869}]:0.04189833)[&rateIgrBrlens{all}_median=0.985041,prob_range={1.0,1.0},length_mean=0.139262367,rateIgrBrlens{all}_95%HPD={0.505869,1.682976},effectivebrlenIgrBrlens{all}_median=0.13593,prob_stddev=0.0,prob+-sd="100+-0",rateIgrBrlens{all}_mean=1.044707,height_95%HPD={0.02660278,0.12691608},prob(percent)="100",height_median=0.07273292,length_median=0.1380354,effectivebrlenIgrBrlens{all}_95%HPD={0.087599,0.184761},effectivebrlenIgrBrlens{all}_mean=0.136126,prob=1.0,height_mean=0.0753931104,length_95%HPD={0.06713438,0.2125239}]:0.1405299,(Haliclona_vansoesti[&rateIgrBrlens{all}_median=1.151231,prob_range={1.0,1.0},length_mean=0.141543324,rateIgrBrlens{all}_95%HPD={0.651589,2.153142},effectivebrlenIgrBrlens{all}_median=0.164542,prob_stddev=0.0,prob+-sd="100+-0",rateIgrBrlens{all}_mean=1.277457,height_95%HPD={0.0,1.2E-7},prob(percent)="100",height_median=5.2E-8,length_median=0.1428264,effectivebrlenIgrBrlens{all}_95%HPD={0.133422,0.198501},effectivebrlenIgrBrlens{all}_mean=0.165248,prob=1.0,height_mean=5.66046219E-8,length_95%HPD={0.06793081,0.2148714}]:0.1585297,(Neopetrosia_carbonaria[&rateIgrBrlens{all}_median=1.245677,prob_range={1.0,1.0},length_mean=0.115085743,rateIgrBrlens{all}_95%HPD={0.694772,2.317239},effectivebrlenIgrBrlens{all}_median=0.142524,prob_stddev=0.0,prob+-sd="100+-0",rateIgrBrlens{all}_mean=1.357238,height_95%HPD={0.0,1.2E-7},prob(percent)="100",height_median=5.1E-8,length_median=0.1141299,effectivebrlenIgrBrlens{all}_95%HPD={0.104324,0.1813},effectivebrlenIgrBrlens{all}_mean=0.142941,prob=1.0,height_mean=5.67127909E-8,length_95%HPD={0.05419915,0.1795223}]:0.1260211,Xestospongia_bocatorensis[&rateIgrBrlens{all}_median=1.571537,prob_range={1.0,1.0},length_mean=0.102928328,rateIgrBrlens{all}_95%HPD={0.746396,2.924938},effectivebrlenIgrBrlens{all}_median=0.159632,prob_stddev=0.0,prob+-sd="100+-0",rateIgrBrlens{all}_mean=1.7126,height_95%HPD={0.0,1.17E-7},prob(percent)="100",height_median=5.00000001E-8,length_median=0.1009016,effectivebrlenIgrBrlens{all}_95%HPD={0.107802,0.214539},effectivebrlenIgrBrlens{all}_mean=0.160456,prob=1.0,height_mean=5.67051378E-8,length_95%HPD={0.0422513,0.1634074}]:0.1260211,Xestospongia_muta[&rateIgrBrlens{all}_median=2.017916,prob_range={1.0,1.0},length_mean=0.123632915,rateIgrBrlens{all}_95%HPD={0.881564,4.180483},effectivebrlenIgrBrlens{all}_median=0.238091,prob_stddev=0.0,prob+-sd="100+-0",rateIgrBrlens{all}_mean=2.238998,height_95%HPD={0.0,1.2E-7},prob(percent)="100",height_median=5.1E-8,length_median=0.1198492,effectivebrlenIgrBrlens{all}_95%HPD={0.173923,0.311936},effectivebrlenIgrBrlens{all}_mean=0.240632,prob=1.0,height_mean=5.67795659E-8,length_95%HPD={0.04697855,0.2083604}]:0.1260211)[&rateIgrBrlens{all}_median=1.248919,prob_range={0.606778576,0.739376808},length_mean=0.0298211947,rateIgrBrlens{all}_95%HPD={0.160393,5.116497},effectivebrlenIgrBrlens{all}_median=0.03448,prob_stddev=0.0673445483,prob+-sd="67+-7",rateIgrBrlens{all}_mean=1.91426,height_95%HPD={0.0696888,0.18320497},prob(percent)="67",height_median=0.12602115,length_median=0.02654499,effectivebrlenIgrBrlens{all}_95%HPD={0.010121,0.062647},effectivebrlenIgrBrlens{all}_mean=0.035496,prob=0.666253339,height_mean=0.127075412,length_95%HPD={0.001847204,0.06585819}]:0.03250859)[&rateIgrBrlens{all}_median=2.17055,prob_range={1.0,1.0},length_mean=0.0546637121,rateIgrBrlens{all}_95%HPD={0.61878,7.095407},effectivebrlenIgrBrlens{all}_median=0.117099,prob_stddev=0.0,prob+-sd="100+-0",rateIgrBrlens{all}_mean=2.888303,height_95%HPD={0.0994941,0.22052726},prob(percent)="100",height_median=0.15852974,length_median=0.05176657,effectivebrlenIgrBrlens{all}_95%HPD={0.054157,0.162872},effectivebrlenIgrBrlens{all}_mean=0.11368,prob=1.0,height_mean=0.159991766,length_95%HPD={0.007604402,0.107865}]:0.05473312)[&rateIgrBrlens{all}_median=2.568237,prob_range={1.0,1.0},length_mean=0.0650327562,rateIgrBrlens{all}_95%HPD={0.849314,7.964536},effectivebrlenIgrBrlens{all}_median=0.15995,prob_stddev=0.0,prob+-sd="100+-0",rateIgrBrlens{all}_mean=3.427174,height_95%HPD={0.14660253,0.28077716},prob(percent)="100",height_median=0.21326286,length_median=0.06251294,effectivebrlenIgrBrlens{all}_95%HPD={0.111128,0.213612},effectivebrlenIgrBrlens{all}_mean=0.161167,prob=1.0,height_mean=0.214655478,length_95%HPD={0.01037094,0.1230836}]:0.0648035)[&rateIgrBrlens{all}_median=2.670619,prob_range={1.0,1.0},length_mean=0.0999237582,rateIgrBrlens{all}_95%HPD={1.2239,5.919109},effectivebrlenIgrBrlens{all}_median=0.262092,prob_stddev=0.0,prob+-sd="100+-0",rateIgrBrlens{all}_mean=3.115251,height_95%HPD={0.20412324,0.36000966},prob(percent)="100",height_median=0.278066361,length_median=0.0976232,effectivebrlenIgrBrlens{all}_95%HPD={0.203507,0.326344},effectivebrlenIgrBrlens{all}_mean=0.2632,prob=1.0,height_mean=0.279688234,length_95%HPD={0.03085553,0.1721424}]:0.09942989)[&rateIgrBrlens{all}_median=0.796592,prob_range={0.996720044,0.998800016},length_mean=0.0407370427,rateIgrBrlens{all}_95%HPD={0.120315,3.07026},effectivebrlenIgrBrlens{all}_median=0.029688,prob_stddev=0.00113177471,prob+-sd="100+-0",rateIgrBrlens{all}_mean=1.152667,height_95%HPD={0.297607456,0.46439393},prob(percent)="100",height_median=0.37749625,length_median=0.03659678,effectivebrlenIgrBrlens{all}_95%HPD={0.010344,0.051255},effectivebrlenIgrBrlens{all}_mean=0.030368,prob=0.997502256,height_mean=0.379539664,length_95%HPD={0.001975185,0.08733389}]:0.03999445,((((Aiolochroia_crassa[&rateIgrBrlens{all}_median=0.18225,prob_range={1.0,1.0},length_mean=0.0244452104,rateIgrBrlens{all}_95%HPD={1.0E-6,0.749584},effectivebrlenIgrBrlens{all}_median=0.004213,prob_stddev=0.0,prob+-sd="100+-0",rateIgrBrlens{all}_mean=0.250612,height_95%HPD={0.0,1.25E-7},prob(percent)="100",height_median=5.3E-8,length_median=0.02167828,effectivebrlenIgrBrlens{all}_95%HPD={0.0,0.016491},effectivebrlenIgrBrlens{all}_mean=0.005677,prob=1.0,height_mean=5.66660436E-8,length_95%HPD={0.002039063,0.05381868}]:0.02077443,Smenospongia_aurea[&rateIgrBrlens{all}_median=1.383146,prob_range={1.0,1.0},length_mean=0.0243386231,rateIgrBrlens{all}_95%HPD={0.253637,5.207152},effectivebrlenIgrBrlens{all}_median=0.029877,prob_stddev=0.0,prob+-sd="100+-0",rateIgrBrlens{all}_mean=1.985092,height_95%HPD={0.0,1.25E-7},prob(percent)="100",height_median=5.3E-8,length_median=0.0216142,effectivebrlenIgrBrlens{all}_95%HPD={0.016391,0.046831},effectivebrlenIgrBrlens{all}_mean=0.030596,prob=1.0,height_mean=5.66724593E-8,length_95%HPD={0.002035323,0.05332967}]:0.02077443)[&rateIgrBrlens{all}_median=0.500541,prob_range={0.939227477,0.950133998},length_mean=0.0305398382,rateIgrBrlens{all}_95%HPD={1.0E-6,1.81885},effectivebrlenIgrBrlens{all}_median=0.015006,prob_stddev=0.00547616792,prob+-sd="94+-1",rateIgrBrlens{all}_mean=0.729385,height_95%HPD={0.002261484,0.04870916},prob(percent)="94",height_median=0.02077448,length_median=0.02819143,effectivebrlenIgrBrlens{all}_95%HPD={0.002202,0.026362},effectivebrlenIgrBrlens{all}_mean=0.014829,prob=0.944969623,height_mean=0.0228574378,length_95%HPD={0.001390532,0.06274794}]:0.03369427,((Aplysina_cauliformis[&rateIgrBrlens{all}_median=0.004832,prob_range={1.0,1.0},length_mean=0.0126885412,rateIgrBrlens{all}_95%HPD={1.0E-6,0.064873},effectivebrlenIgrBrlens{all}_median=6.0E-5,prob_stddev=0.0,prob+-sd="100+-0",rateIgrBrlens{all}_mean=0.016273,height_95%HPD={0.0,1.25E-7},prob(percent)="100",height_median=5.39999999E-8,length_median=0.01169619,effectivebrlenIgrBrlens{all}_95%HPD={0.0,6.64E-4},effectivebrlenIgrBrlens{all}_mean=1.62E-4,prob=1.0,height_mean=5.66673711E-8,length_95%HPD={0.002264552,0.02467781}]:0.01207063,(Aplysina_fulva[&rateIgrBrlens{all}_median=0.119298,prob_range={1.0,1.0},length_mean=0.00713983235,rateIgrBrlens{all}_95%HPD={0.005676,0.504692},effectivebrlenIgrBrlens{all}_median=7.61E-4,prob_stddev=0.0,prob+-sd="100+-0",rateIgrBrlens{all}_mean=0.176331,height_95%HPD={0.0,1.25E-7},prob(percent)="100",height_median=5.4E-8,length_median=0.006294845,effectivebrlenIgrBrlens{all}_95%HPD={8.5E-5,0.001788},effectivebrlenIgrBrlens{all}_mean=8.5E-4,prob=1.0,height_mean=5.66660532E-8,length_95%HPD={6.124445E-4,0.01548341}]:0.006164517,Aplysina_lacunosa[&rateIgrBrlens{all}_median=0.163984,prob_range={1.0,1.0},length_mean=0.00722750693,rateIgrBrlens{all}_95%HPD={0.010037,0.657441},effectivebrlenIgrBrlens{all}_median=0.00104,prob_stddev=0.0,prob+-sd="100+-0",rateIgrBrlens{all}_mean=0.235893,height_95%HPD={0.0,1.25E-7},prob(percent)="100",height_median=5.4E-8,length_median=0.006324723,effectivebrlenIgrBrlens{all}_95%HPD={2.16E-4,0.002241},effectivebrlenIgrBrlens{all}_mean=0.001134,prob=1.0,height_mean=5.66657858E-8,length_95%HPD={6.117736E-4,0.01581898}]:0.006164517)[&rateIgrBrlens{all}_median=0.090423,prob_range={0.938200824,0.940520793},length_mean=0.00607144868,rateIgrBrlens{all}_95%HPD={1.0E-6,0.528107},effectivebrlenIgrBrlens{all}_median=4.73E-4,prob_stddev=0.0011642932,prob+-sd="94+-0",rateIgrBrlens{all}_mean=0.165582,height_95%HPD={5.8332E-4,0.014912117},prob(percent)="94",height_median=0.006164571,length_median=0.005094699,effectivebrlenIgrBrlens{all}_95%HPD={0.0,0.001319},effectivebrlenIgrBrlens{all}_mean=5.57E-4,prob=0.939418586,height_mean=0.00694338715,length_95%HPD={1.441738E-4,0.01445117}]:0.005906109)[&rateIgrBrlens{all}_median=0.639555,prob_range={1.0,1.0},length_mean=0.0259748386,rateIgrBrlens{all}_95%HPD={0.159965,1.992821},effectivebrlenIgrBrlens{all}_median=0.015592,prob_stddev=0.0,prob+-sd="100+-0",rateIgrBrlens{all}_mean=0.840076,height_95%HPD={0.003007272,0.02514161},prob(percent)="100",height_median=0.01207068,length_median=0.0242002,effectivebrlenIgrBrlens{all}_95%HPD={0.010262,0.021379},effectivebrlenIgrBrlens{all}_mean=0.015709,prob=1.0,height_mean=0.0130861183,length_95%HPD={0.003671649,0.051434}]:0.02328611,(Verongula_reisweigi[&rateIgrBrlens{all}_median=0.28901,prob_range={1.0,1.0},length_mean=0.0143629247,rateIgrBrlens{all}_95%HPD={0.004425,1.298781},effectivebrlenIgrBrlens{all}_median=0.003761,prob_stddev=0.0,prob+-sd="100+-0",rateIgrBrlens{all}_mean=0.442565,height_95%HPD={0.0,1.25E-7},prob(percent)="100",height_median=5.39999999E-8,length_median=0.01286125,effectivebrlenIgrBrlens{all}_95%HPD={1.66E-4,0.009763},effectivebrlenIgrBrlens{all}_mean=0.004336,prob=1.0,height_mean=5.66692395E-8,length_95%HPD={0.0013356,0.03064358}]:0.012833,Verongula_rigida[&rateIgrBrlens{all}_median=0.121711,prob_range={1.0,1.0},length_mean=0.0143604253,rateIgrBrlens{all}_95%HPD={1.0E-6,0.583853},effectivebrlenIgrBrlens{all}_median=0.001688,prob_stddev=0.0,prob+-sd="100+-0",rateIgrBrlens{all}_mean=0.187624,height_95%HPD={0.0,1.25E-7},prob(percent)="100",height_median=5.39999999E-8,length_median=0.01286049,effectivebrlenIgrBrlens{all}_95%HPD={0.0,0.005837},effectivebrlenIgrBrlens{all}_mean=0.002134,prob=1.0,height_mean=5.66692591E-8,length_95%HPD={0.001362808,0.03066116}]:0.012833)[&rateIgrBrlens{all}_median=0.287485,prob_range={0.995306729,0.998186691},length_mean=0.0245258235,rateIgrBrlens{all}_95%HPD={0.01807,0.997734},effectivebrlenIgrBrlens{all}_median=0.006663,prob_stddev=0.00159465507,prob+-sd="100+-0",rateIgrBrlens{all}_mean=0.395396,height_95%HPD={0.001194298,0.030330188},prob(percent)="100",height_median=0.01283305,length_median=0.02267487,effectivebrlenIgrBrlens{all}_95%HPD={0.001831,0.012112},effectivebrlenIgrBrlens{all}_mean=0.006817,prob=0.99714226,height_mean=0.0143134582,length_95%HPD={0.002430094,0.04983165}]:0.02252374)[&rateIgrBrlens{all}_median=0.258998,prob_range={0.747310036,0.781829576},length_mean=0.0199247366,rateIgrBrlens{all}_95%HPD={1.0E-6,1.276302},effectivebrlenIgrBrlens{all}_median=0.005198,prob_stddev=0.0177687215,prob+-sd="76+-2",rateIgrBrlens{all}_mean=0.428919,height_95%HPD={0.01445239,0.062663496},prob(percent)="76",height_median=0.03535679,length_median=0.01736503,effectivebrlenIgrBrlens{all}_95%HPD={0.0,0.013593},effectivebrlenIgrBrlens{all}_mean=0.005732,prob=0.76213206,height_mean=0.0368940319,length_95%HPD={4.612545E-4,0.04542215}]:0.01911196)[&rateIgrBrlens{all}_median=0.728984,prob_range={1.0,1.0},length_mean=0.189909121,rateIgrBrlens{all}_95%HPD={0.425564,1.27387},effectivebrlenIgrBrlens{all}_median=0.138945,prob_stddev=0.0,prob+-sd="100+-0",rateIgrBrlens{all}_mean=0.782295,height_95%HPD={0.02449371,0.09011562},prob(percent)="100",height_median=0.05446875,length_median=0.190525,effectivebrlenIgrBrlens{all}_95%HPD={0.101887,0.176788},effectivebrlenIgrBrlens{all}_mean=0.139463,prob=1.0,height_mean=0.0562228217,length_95%HPD={0.09339455,0.2778743}]:0.1912635,Chondrilla_caribensis[&rateIgrBrlens{all}_median=2.20191,prob_range={1.0,1.0},length_mean=0.246131886,rateIgrBrlens{all}_95%HPD={1.438986,3.183107},effectivebrlenIgrBrlens{all}_median=0.540488,prob_stddev=0.0,prob+-sd="100+-0",rateIgrBrlens{all}_mean=2.283635,height_95%HPD={0.0,1.25E-7},prob(percent)="100",height_median=5.3E-8,length_median=0.2457322,effectivebrlenIgrBrlens{all}_95%HPD={0.460483,0.627044},effectivebrlenIgrBrlens{all}_mean=0.542296,prob=1.0,height_mean=5.66981904E-8,length_95%HPD={0.1578128,0.3386686}]:0.2457322)[&rateIgrBrlens{all}_median=1.194862,prob_range={1.0,1.0},length_mean=0.117442558,rateIgrBrlens{all}_95%HPD={0.539465,2.915177},effectivebrlenIgrBrlens{all}_median=0.138317,prob_stddev=0.0,prob+-sd="100+-0",rateIgrBrlens{all}_mean=1.427957,height_95%HPD={0.157812812,0.338668604},prob(percent)="100",height_median=0.24573222,length_median=0.115493,effectivebrlenIgrBrlens{all}_95%HPD={0.102117,0.177512},effectivebrlenIgrBrlens{all}_mean=0.138857,prob=1.0,height_mean=0.246131943,length_95%HPD={0.03222695,0.2047718}]:0.1159657,(((Ircinia_campana[&rateIgrBrlens{all}_median=0.02097,prob_range={1.0,1.0},length_mean=0.00683530975,rateIgrBrlens{all}_95%HPD={1.0E-6,0.517018},effectivebrlenIgrBrlens{all}_median=1.25E-4,prob_stddev=0.0,prob+-sd="100+-0",rateIgrBrlens{all}_mean=0.115795,height_95%HPD={0.0,1.17E-7},prob(percent)="100",height_median=5.6E-8,length_median=0.00567342,effectivebrlenIgrBrlens{all}_95%HPD={0.0,0.003153},effectivebrlenIgrBrlens{all}_mean=6.55E-4,prob=1.0,height_mean=5.67022163E-8,length_95%HPD={4.574171E-4,0.01624484}]:0.005673428,Ircinia_felix[&rateIgrBrlens{all}_median=0.013358,prob_range={1.0,1.0},length_mean=0.00683530975,rateIgrBrlens{all}_95%HPD={1.0E-6,0.368452},effectivebrlenIgrBrlens{all}_median=7.7E-5,prob_stddev=0.0,prob+-sd="100+-0",rateIgrBrlens{all}_mean=0.083026,height_95%HPD={0.0,1.17E-7},prob(percent)="100",height_median=5.6E-8,length_median=0.00567342,effectivebrlenIgrBrlens{all}_95%HPD={0.0,0.002288},effectivebrlenIgrBrlens{all}_mean=4.65E-4,prob=1.0,height_mean=5.67022163E-8,length_95%HPD={4.574171E-4,0.01624484}]:0.005673428)[&rateIgrBrlens{all}_median=0.412621,prob_range={1.0,1.0},length_mean=0.0180578652,rateIgrBrlens{all}_95%HPD={0.052418,1.56888},effectivebrlenIgrBrlens{all}_median=0.006883,prob_stddev=0.0,prob+-sd="100+-0",rateIgrBrlens{all}_mean=0.611534,height_95%HPD={4.5753E-4,0.01624492},prob(percent)="100",height_median=0.005673484,length_median=0.01631014,effectivebrlenIgrBrlens{all}_95%HPD={0.003171,0.010709},effectivebrlenIgrBrlens{all}_mean=0.006903,prob=1.0,height_mean=0.00683536645,length_95%HPD={0.001111212,0.03846235}]:0.01699308,Ircinia_strobilina[&rateIgrBrlens{all}_median=0.31796,prob_range={1.0,1.0},length_mean=0.0248093556,rateIgrBrlens{all}_95%HPD={0.09723,0.805611},effectivebrlenIgrBrlens{all}_median=0.00737,prob_stddev=0.0,prob+-sd="100+-0",rateIgrBrlens{all}_mean=0.374362,height_95%HPD={0.0,1.18E-7},prob(percent)="100",height_median=5.69999999E-8,length_median=0.02307348,effectivebrlenIgrBrlens{all}_95%HPD={0.004324,0.01103},effectivebrlenIgrBrlens{all}_mean=0.007493,prob=1.0,height_mean=5.66864185E-8,length_95%HPD={0.005912314,0.04662074}]:0.02266651)[&rateIgrBrlens{all}_median=0.234461,prob_range={0.876201651,0.918854415},length_mean=0.0190285879,rateIgrBrlens{all}_95%HPD={2.0E-6,1.180592},effectivebrlenIgrBrlens{all}_median=0.00427,prob_stddev=0.0215967036,prob+-sd="90+-2",rateIgrBrlens{all}_mean=0.386632,height_95%HPD={0.005969837,0.045803781},prob(percent)="90",height_median=0.022666568,length_median=0.01634247,effectivebrlenIgrBrlens{all}_95%HPD={0.0,0.009544},effectivebrlenIgrBrlens{all}_mean=0.004543,prob=0.899494673,height_mean=0.0243266814,length_95%HPD={5.967239E-4,0.04399342}]:0.0174293,Spongia_pertusa[&rateIgrBrlens{all}_median=0.423949,prob_range={1.0,1.0},length_mean=0.0414772826,rateIgrBrlens{all}_95%HPD={0.118612,1.111496},effectivebrlenIgrBrlens{all}_median=0.016963,prob_stddev=0.0,prob+-sd="100+-0",rateIgrBrlens{all}_mean=0.506218,height_95%HPD={0.0,1.2E-7},prob(percent)="100",height_median=5.8E-8,length_median=0.03922454,effectivebrlenIgrBrlens{all}_95%HPD={0.010125,0.023845},effectivebrlenIgrBrlens{all}_mean=0.017034,prob=1.0,height_mean=5.66906648E-8,length_95%HPD={0.01207367,0.07619066}]:0.04009581)[&rateIgrBrlens{all}_median=0.625213,prob_range={1.0,1.0},length_mean=0.321151104,rateIgrBrlens{all}_95%HPD={0.447309,0.843768},effectivebrlenIgrBrlens{all}_median=0.199605,prob_stddev=0.0,prob+-sd="100+-0",rateIgrBrlens{all}_mean=0.637086,height_95%HPD={0.01411109,0.07468527},prob(percent)="100",height_median=0.04009587,length_median=0.3193452,effectivebrlenIgrBrlens{all}_95%HPD={0.166095,0.236773},effectivebrlenIgrBrlens{all}_mean=0.200453,prob=1.0,height_mean=0.0424575316,length_95%HPD={0.2263744,0.4190361}]:0.321602)[&rateIgrBrlens{all}_median=0.503822,prob_range={0.996840042,0.997746697},length_mean=0.0567549838,rateIgrBrlens{all}_95%HPD={0.095696,1.752838},effectivebrlenIgrBrlens{all}_median=0.02668,prob_stddev=5.12300947E-4,prob+-sd="100+-0",rateIgrBrlens{all}_mean=0.706229,height_95%HPD={0.2701311,0.45798832},prob(percent)="100",height_median=0.3616979,length_median=0.05237928,effectivebrlenIgrBrlens{all}_95%HPD={0.009529,0.046121},effectivebrlenIgrBrlens{all}_mean=0.027316,prob=0.997431145,height_mean=0.36347353,length_95%HPD={0.002366618,0.1162466}]:0.0557928)[&rateIgrBrlens{all}_median=0.674991,prob_range={1.0,1.0},length_mean=0.0538921981,rateIgrBrlens{all}_95%HPD={1.0E-6,2.515207},effectivebrlenIgrBrlens{all}_median=0.034511,prob_stddev=0.0,prob+-sd="100+-0",rateIgrBrlens{all}_mean=0.93382,height_95%HPD={0.33158066,0.51241357},prob(percent)="100",height_median=0.4174907,length_median=0.04513839,effectivebrlenIgrBrlens{all}_95%HPD={0.0,0.12231},effectivebrlenIgrBrlens{all}_mean=0.044249,prob=1.0,height_mean=0.420314269,length_95%HPD={3.262595E-4,0.1325724}]:0.05180373,(Plakortis_angulospiculatus[&rateIgrBrlens{all}_median=1.215945,prob_range={1.0,1.0},length_mean=0.110079601,rateIgrBrlens{all}_95%HPD={0.504055,2.567022},effectivebrlenIgrBrlens{all}_median=0.130451,prob_stddev=0.0,prob+-sd="100+-0",rateIgrBrlens{all}_mean=1.374698,height_95%HPD={0.0,1.297E-7},prob(percent)="100",height_median=5.4E-8,length_median=0.1066584,effectivebrlenIgrBrlens{all}_95%HPD={0.086667,0.177727},effectivebrlenIgrBrlens{all}_mean=0.131789,prob=1.0,height_mean=5.68729048E-8,length_95%HPD={0.03714162,0.1850164}]:0.1066585,Plakortis_halichondrioides[&rateIgrBrlens{all}_median=0.705829,prob_range={1.0,1.0},length_mean=0.110079601,rateIgrBrlens{all}_95%HPD={0.279784,1.443192},effectivebrlenIgrBrlens{all}_median=0.0753,prob_stddev=0.0,prob+-sd="100+-0",rateIgrBrlens{all}_mean=0.783433,height_95%HPD={0.0,1.297E-7},prob(percent)="100",height_median=5.4E-8,length_median=0.1066584,effectivebrlenIgrBrlens{all}_95%HPD={0.043281,0.11017},effectivebrlenIgrBrlens{all}_mean=0.076088,prob=1.0,height_mean=5.68729048E-8,length_95%HPD={0.03714162,0.1850164}]:0.1066585)[&rateIgrBrlens{all}_median=0.899925,prob_range={1.0,1.0},length_mean=0.364126809,rateIgrBrlens{all}_95%HPD={0.534831,1.276281},effectivebrlenIgrBrlens{all}_median=0.324733,prob_stddev=0.0,prob+-sd="100+-0",rateIgrBrlens{all}_mean=0.906866,height_95%HPD={0.03714164,0.18501642},prob(percent)="100",height_median=0.106658526,length_median=0.3610614,effectivebrlenIgrBrlens{all}_95%HPD={0.22407,0.410309},effectivebrlenIgrBrlens{all}_mean=0.321766,prob=1.0,height_mean=0.110079658,length_95%HPD={0.2462369,0.4856225}]:0.3626359)[&rateIgrBrlens{all}_median="inf",prob_range={1.0,1.0},length_mean=0.0,rateIgrBrlens{all}_95%HPD={"inf","inf"},effectivebrlenIgrBrlens{all}_median=1.0,prob_stddev=0.0,prob+-sd="100+-0",rateIgrBrlens{all}_mean="-nan",height_95%HPD={0.371353471,0.59207458},prob(percent)="100",height_median=0.469294431,length_median=0.0,effectivebrlenIgrBrlens{all}_95%HPD={1.0,1.0},effectivebrlenIgrBrlens{all}_mean=1.0,prob=1.0,height_mean=0.474206467,length_95%HPD={0.0,0.0}];
end;

begin figtree;
	set appearance.backgroundColorAttribute="Default";
	set appearance.backgroundColour=#-1;
	set appearance.branchColorAttribute="User selection";
	set appearance.branchLineWidth=1.0;
	set appearance.branchMinLineWidth=0.0;
	set appearance.branchWidthAttribute="Fixed";
	set appearance.foregroundColour=#-16777216;
	set appearance.selectionColour=#-2144520576;
	set branchLabels.colorAttribute="User selection";
	set branchLabels.displayAttribute="Branch times";
	set branchLabels.fontName="sansserif";
	set branchLabels.fontSize=8;
	set branchLabels.fontStyle=0;
	set branchLabels.isShown=false;
	set branchLabels.significantDigits=4;
	set layout.expansion=0;
	set layout.layoutType="RECTILINEAR";
	set layout.zoom=0;
	set legend.attribute=null;
	set legend.fontSize=10.0;
	set legend.isShown=false;
	set legend.significantDigits=4;
	set nodeBars.barWidth=4.0;
	set nodeBars.displayAttribute=null;
	set nodeBars.isShown=false;
	set nodeLabels.colorAttribute="User selection";
	set nodeLabels.displayAttribute="prob";
	set nodeLabels.fontName="sansserif";
	set nodeLabels.fontSize=12;
	set nodeLabels.fontStyle=0;
	set nodeLabels.isShown=true;
	set nodeLabels.significantDigits=4;
	set nodeShape.colourAttribute=null;
	set nodeShape.isShown=false;
	set nodeShape.minSize=10.0;
	set nodeShape.scaleType=Width;
	set nodeShape.shapeType=Circle;
	set nodeShape.size=4.0;
	set nodeShape.sizeAttribute=null;
	set polarLayout.alignTipLabels=false;
	set polarLayout.angularRange=0;
	set polarLayout.rootAngle=0;
	set polarLayout.rootLength=100;
	set polarLayout.showRoot=true;
	set radialLayout.spread=0.0;
	set rectilinearLayout.alignTipLabels=false;
	set rectilinearLayout.curvature=0;
	set rectilinearLayout.rootLength=100;
	set scale.offsetAge=0.0;
	set scale.rootAge=1.0;
	set scale.scaleFactor=1.0;
	set scale.scaleRoot=false;
	set scaleAxis.automaticScale=true;
	set scaleAxis.fontSize=8.0;
	set scaleAxis.isShown=false;
	set scaleAxis.lineWidth=1.0;
	set scaleAxis.majorTicks=1.0;
	set scaleAxis.origin=0.0;
	set scaleAxis.reverseAxis=false;
	set scaleAxis.showGrid=true;
	set scaleBar.automaticScale=true;
	set scaleBar.fontSize=10.0;
	set scaleBar.isShown=true;
	set scaleBar.lineWidth=1.0;
	set scaleBar.scaleRange=0.0;
	set tipLabels.colorAttribute="User selection";
	set tipLabels.displayAttribute="Names";
	set tipLabels.fontName="sansserif";
	set tipLabels.fontSize=8;
	set tipLabels.fontStyle=0;
	set tipLabels.isShown=true;
	set tipLabels.significantDigits=4;
	set trees.order=false;
	set trees.orderType="increasing";
	set trees.rooting=false;
	set trees.rootingType="User Selection";
	set trees.transform=false;
	set trees.transformType="cladogram";
end;
