# Supplementary material for: Variation in species diversity and functional traits of sponge communities near human populations in Bocas del Toro, Panama
Source: PeerJ. 2015 Nov 5;3:e1385. doi: 10.7717/peerj.1385 (PMC4647605; doi:10.7717/peerj.1385)
Supplement: File S1 — Partitioned alignment used to create phylogeny on CIPRES—CIPRES˙input˙alignment.nex Output Phylogeny used in manuscript analysis—SpongePhlogeny.nex.con.tre Raw survey data—SurveyData.csv Chlorophyll and Microbial abundance for each observed sponge species—Sponge.traits.csv [file peerj-03-1385-s004.zip › Supplemental_Data_files/SurveyData.csv]

	Agelas_conifera	Aiolochroia_crassa	Amphimedon_compressa	Aplysina_cauliformis	Aplysina_fulva	Aplysina_lacunosa	Cliona_delitrix	Callyspongia_vaginalis	Chondrilla_caribensis	Cinachyrella_kuekenthali	Desmapsamma_anchorata	Ectyoplasia_ferox	Erylus_formosus	Geodia_neptuni	Haliclona_walentinae	Ircinia_strobilina	Iotrochota_birotulata	Ircinia_campana	Ircinia_felix	Lissodendoryx_colombiensis	Monanchora_arbuscula	Mycale_laevis	Mycale_laxissima	Svenzea_cristinae	Neopetrosia_rosariensis	Neopetrosia_carbonaria	Neopetrosia_proxima	Neopetrosia_subtriangularis	Niphates_caycedoi	Niphates_erecta	Plakortis_angulospiculatus	Plakortis_halichondrioides	Smenospongia_aurea	Spirastrella_hartmani	Spongia_pertusa	Svenzea_zeai	Verongula_reisweigi	Verongula_rigida	Xestospongia_bocatorensis	Xestospongia_muta
S1	0	2	1	39	45	0	0	0	21	1	0	4	0	0	20	0	4	0	2	0	0	14	0	0	0	0	0	8	0	12	1	0	2	0	1	4	1	15	0	0
S2	0	6	0	26	30	3	0	0	25	1	0	0	0	0	60	2	4	0	0	0	0	0	0	0	0	0	0	8	0	7	0	3	0	10	0	0	4	9	0	0
S3	0	3	0	19	32	0	0	0	42	0	0	0	0	0	62	0	14	0	0	0	0	0	0	0	0	0	0	19	0	14	0	3	0	10	0	0	2	18	0	0
S4	0	7	8	16	59	1	0	0	10	0	0	2	1	0	25	0	3	1	4	0	1	8	0	0	0	0	4	2	0	6	4	0	0	0	0	5	0	11	0	0
S5	0	3	0	53	39	3	0	1	9	0	2	0	17	0	0	0	4	0	7	0	0	13	0	70	1	2	0	2	0	10	0	0	0	0	0	20	1	13	5	0
S6	0	5	0	67	61	1	0	1	9	0	5	6	0	0	0	0	1	0	5	0	0	3	0	155	1	5	0	11	0	13	0	0	0	0	0	5	1	10	5	0
S7	0	0	4	32	24	2	0	1	37	0	1	5	0	0	0	0	0	0	12	0	0	22	0	47	0	0	0	3	0	34	0	0	2	0	0	12	3	19	10	0
S8	0	1	0	59	50	0	0	0	29	0	0	0	2	0	0	0	3	0	0	0	0	13	0	103	0	0	0	4	0	20	0	0	0	0	0	7	1	32	6	0
S9	0	0	3	48	37	1	0	0	18	0	1	3	0	0	0	0	0	0	8	0	1	4	0	49	0	13	0	6	0	29	0	0	1	0	0	34	0	18	10	0
PC1	0	4	20	21	89	0	2	0	7	1	0	0	0	0	1	1	6	1	3	0	15	24	1	0	3	0	0	5	0	63	1	0	1	9	0	0	0	19	5	0
PC2	0	10	32	9	28	1	0	0	7	3	0	0	3	0	0	6	4	0	6	0	11	19	0	0	10	0	3	11	1	17	0	1	0	14	0	1	0	13	3	0
PC3	0	4	8	17	22	0	0	0	4	2	0	0	0	0	1	0	8	1	6	2	4	15	0	14	3	4	0	4	0	15	2	2	0	1	0	0	1	2	3	0
PC4	0	12	26	16	23	2	2	0	5	4	0	0	0	0	0	0	1	0	17	3	6	19	0	13	0	0	0	3	0	31	4	0	0	10	0	0	4	5	1	0
PC5	2	7	14	56	11	0	0	0	4	1	4	0	0	1	5	4	19	1	8	2	7	12	0	1	0	0	0	9	0	26	0	0	0	3	0	0	0	4	5	2
PC6	0	8	35	23	36	1	0	0	7	1	0	0	0	0	2	1	4	1	6	1	6	35	1	0	1	0	0	3	2	28	0	0	2	7	0	0	0	2	0	2
PC7	0	4	11	4	9	1	3	0	3	0	0	5	1	0	0	6	4	1	2	0	3	17	0	2	7	0	0	1	0	19	0	0	1	0	0	0	0	3	2	0
PC8	0	4	13	7	20	0	1	0	4	2	1	2	0	0	0	3	7	3	2	2	8	22	0	11	6	0	0	7	1	12	0	0	0	2	0	0	0	2	0	0
PC9	0	3	4	11	39	0	1	0	9	0	0	0	4	0	0	0	1	1	12	0	5	14	0	1	0	0	0	0	0	24	0	1	0	7	0	0	0	0	28	7
PC10	0	4	13	14	27	0	3	0	43	1	0	1	8	0	0	0	3	0	8	1	11	18	0	8	0	0	0	1	0	39	0	0	0	6	0	0	0	15	0	0
